# Supplementary material for: Genomics-based epidemiology of bovine Mycoplasma bovis strains in Israel
Source: BMC Genomics. 2020 Jan 22;21:70. doi: 10.1186/s12864-020-6460-0 (PMC6977290; doi:10.1186/s12864-020-6460-0)
Supplement: Supplementary file 1 — Additional file 1: Table S1. List of M. bovis strains used in this study. # Alternative IDs for isolates sequenced by Wellcome Trust Sanger Institute (UK) and used in our study. 1–14 The same superscript numbers indicate that M. bovis isolates were isolated on the different farms, located in the same settlement. A-I The same superscript characters indicate that M. bovis isolates were isolated on the same farm or from the same shipment. * There is an epidemiological link among the isolates. NR – not relevant; NA – not available. [file 12864_2020_6460_MOESM1_ESM.xlsx]

## Sheet: Final strains 
N	Sequencing identifier or Serial number	Isolate ID	Aliases	Alternative isolate ID#	Host	Sample type	Disease	Country	Year	Seq. method	Depth of coverage	Biosample	Accession	Reference
1	127_1	KS-1			bovine	milk	mastitis; subclinical	Israel	1994	Illumina Nextseq	407.76	SAMN12727150	WFAC00000000	This study
2	127_2	KS-11			bovine	milk	mastitis; subclinical	Israel	1997	Illumina Nextseq	387.898	SAMN12727151	WFAD00000000	This study
3	127_3	337A			bovine	milk	mastitis; clinical	Israel	2000	Illumina Nextseq	473.387	SAMN12727152	WFAE00000000	This study
4	127_4	800A			bovine	milk	mastitis; clinical	Israel	2004	Illumina Nextseq	422.838	SAMN12727153	WFAF00000000	This study
5	127_5	301B			bovine	milk	mastitis; clinical	Israel	2004	Illumina Nextseq	453.259	SAMN12727154	WFAG00000000	This study
6	127_6	6099			bovine	milk	mastitis; clinical	Israel	2007	Illumina Nextseq	410.298	SAMN12727155	WFAH00000000	This study
7	127_7	347			bovine	milk	mastitis; clinical	Israel	2008	Illumina Nextseq	437.228	SAMN12727156	WFAI00000000	This study
8	127_8	3574			bovine	milk	mastitis; clinical	Israel	2008	Illumina Nextseq	381.796	SAMN12727157	WFAJ00000000	This study
9	127_9	4321			bovine	milk	mastitis; subclinical	Israel	2008	Illumina Nextseq	398.269	SAMN12727158	WFAK00000000	This study
10	127_10	9282			bovine	milk	mastitis; clinical	Israel	2008	Illumina Nextseq	340.014	SAMN12727159	WFAL00000000	This study
11	127_11	7583			bovine	milk	mastitis; subclinical	Israel	2008	Illumina Nextseq	352.512	SAMN12727160	WFAM00000000	This study
12	127_12	2621			bovine	milk	mastitis; clinical	Israel	2008	Illumina Nextseq	371.98	SAMN12727161	WFAN00000000	This study
13	127_13	2622			bovine	milk	mastitis; clinical	Israel	2008	Illumina Nextseq	399.2	SAMN12727162	WFAO00000000	This study
14	127_14	5428			bovine	milk	mastitis; clinical	Israel	2008	Illumina Nextseq	357.533	SAMN12727163	WFAP00000000	This study
15	127_15	27154			bovine	milk	mastitis; clinical	Israel	2008	Illumina Nextseq	421.258	SAMN12727164	WFAQ00000000	This study
16	127_17	110			bovine	milk	mastitis; clinical	Israel	2008	Illumina Nextseq	326.625	SAMN12727165	WFAR00000000	This study
17	127_18	16625			bovine	milk	mastitis; clinical	Israel	2008	Illumina Nextseq	323.944	SAMN12727166	WFAS00000000	This study
18	127_19	100217-23C			bovine	milk	mastitis; clinical	Israel	2008	Illumina Nextseq	340.514	SAMN12727167	WFAT00000000	This study
19	127_20	991-2			bovine	milk	mastitis; clinical	Israel	2008	Illumina Nextseq	267.131	SAMN12727168	WFAU00000000	This study
20	127_21	889			bovine	milk	mastitis; clinical	Israel	2008	Illumina Nextseq	363.671	SAMN12727169	WFAV00000000	This study
21	127_22	5146D			bovine	milk	mastitis; clinical	Israel	2008	Illumina Nextseq	318.949	SAMN12727170	WFAW00000000	This study
22	127_23	10-1551			bovine	milk	mastitis; clinical	Israel	2008	Illumina Nextseq	363.525	SAMN12727171	WFAX00000000	This study
23	127_24	7832			bovine	milk	mastitis; clinical	Israel	2009	Illumina Nextseq	345.978	SAMN12727172	WFAY00000000	This study
24	127_25	26443			bovine	milk	mastitis; clinical	Israel	2009	Illumina Nextseq	339.587	SAMN12727173	WFAZ00000000	This study
25	127_26	7013			bovine	milk	mastitis; clinical	Israel	2009	Illumina Nextseq	290.729	SAMN12727174	WFBA00000000	This study
26	127_27	102168C			bovine	milk	mastitis; subclinical	Israel	2009	Illumina Nextseq	338.267	SAMN12727175	WFBB00000000	This study
27	127_28	2997			bovine	milk	mastitis; clinical	Israel	2010	Illumina Nextseq	317.148	SAMN12727176	WFBC00000000	This study
28	127_29	883E*			bovine	milk	mastitis; clinical	Israel	2010	Illumina Nextseq	656.586	SAMN12727177	WFBD00000000	This study
29	127_30	868122	658		bovine	milk	mastitis; clinical	Israel	2010	Illumina Nextseq	348.853	SAMN12727178	WFBE00000000	This study
30	127_31	415			bovine	milk	mastitis; subclinical	Israel	2011	Illumina Nextseq	335.628	SAMN12727179	WFBF00000000	This study
31	127_32	65714	105869		bovine	milk	mastitis; clinical	Israel	2011	Illumina Nextseq	325.957	SAMN12727180	WFBG00000000	This study
32	127_33	111449	123035		bovine	milk	mastitis; clinical	Israel	2011	Illumina Nextseq	267.969	SAMN12727181	WFBH00000000	This study
33	127_34	1084328F	356		bovine	milk	mastitis; clinical	Israel	2011	Illumina Nextseq	289.491	SAMN12727182	WFBI00000000	This study
34	127_35	127377	231		bovine	milk	mastitis; clinical	Israel	2012	Illumina Nextseq	265.836	SAMN12727183	WFBJ00000000	This study
35	127_36	126814			bovine	milk	mastitis; clinical	Israel	2012	Illumina Nextseq	283.922	SAMN12727184	WFBK00000000	This study
36	127_37	1297719			bovine	milk	mastitis; subclinical	Israel	2012	Illumina Nextseq	279.002	SAMN12727185	WFBL00000000	This study
37	127_38	14586310			bovine	milk	mastitis; clinical	Israel	2012	Illumina Nextseq	303.845	SAMN12727186	WFBM00000000	This study
38	127_39	14752411			bovine	milk	mastitis; clinical	Israel	2012	Illumina Nextseq	310.755	SAMN12727187	WFBN00000000	This study
39	127_40	147529			bovine	milk	mastitis; subclinical	Israel	2012	Illumina Nextseq	345.589	SAMN12727188	WFBO00000000	This study
40	127_41	161791**			bovine	milk	mastitis; clinical	Israel	2012	Illumina Nextseq	364.126	SAMN12727189	WFBP00000000	This study
41	127_42	138892**			bovine	milk	mastitis; subclinical	Israel	2013	Illumina Nextseq	396.608	SAMN12727190	WFBQ00000000	This study
42	127_43	16103210			bovine	milk	mastitis; subclinical	Israel	2013	Illumina Nextseq	457.2	SAMN12727191	WFBR00000000	This study
43	127_44	138518**			bovine	milk	mastitis; subclinical	Israel	2013	Illumina Nextseq	391.032	SAMN12727192	WFBS00000000	This study
44	127_45	1396679			bovine	milk	mastitis; clinical	Israel	2013	Illumina Nextseq	373.435	SAMN12727193	WFBT00000000	This study
45	127_46	170217			bovine	milk	mastitis; subclinical	Israel	2013	Illumina Nextseq	408.495	SAMN12727194	WFBU00000000	This study
46	127_47	170228			bovine	milk	mastitis; clinical	Israel	2013	Illumina Nextseq	341.764	SAMN12727195	WFBV00000000	This study
47	127_48	173159			bovine	milk	mastitis; clinical	Israel	2013	Illumina Nextseq	376.962	SAMN12727196	WFBW00000000	This study
48	127_49	17185212			bovine	milk	mastitis; clinical	Israel	2013	Illumina Nextseq	295.361	SAMN12727197	WFBX00000000	This study
49	127_50	1788436			bovine	milk	mastitis; clinical	Israel	2013	Illumina Nextseq	353.261	SAMN12727198	WFBY00000000	This study
50	127_52	1938966D			bovine	milk	mastitis; clinical	Israel	2014	Illumina Nextseq	291.935	SAMN12727199	WFBZ00000000	This study
51	127_54	194787**			bovine	milk	mastitis; clinical	Israel	2014	Illumina Nextseq	365.984	SAMN12727200	WFCA00000000	This study
52	127_55	196966**			bovine	milk	mastitis; clinical	Israel	2014	Illumina Nextseq	325.2	SAMN12727201	WFCB00000000	This study
53	127_56	20021513			bovine	milk	mastitis; clinical	Israel	2014	Illumina Nextseq	332.065	SAMN12727202	WFCC00000000	This study
54	127_57	207520G**			bovine	milk	mastitis; clinical	Israel	2014	Illumina Nextseq	375.418	SAMN12727203	WFCD00000000	This study
55	127_58	209716***			bovine	milk	mastitis; subclinical	Israel	2014	Illumina Nextseq	350.815	SAMN12727204	WFCE00000000	This study
56	127_59	215948H			bovine	milk	mastitis; clinical	Israel	2014	Illumina Nextseq	360.922	SAMN12727205	WFCF00000000	This study
57	127_60	216555			bovine	milk	mastitis; clinical	Israel	2014	Illumina Nextseq	354.275	SAMN12727206	WFCG00000000	This study
58	127_61	220642***			bovine	milk	mastitis; clinical	Israel	2015	Illumina Nextseq	346.018	SAMN12727207	WFCH00000000	This study
59	127_62	219047G**			bovine	milk	mastitis; clinical	Israel	2015	Illumina Nextseq	377.273	SAMN12727208	WFCI00000000	This study
60	127_63	222991***			bovine	milk	mastitis; clinical	Israel	2015	Illumina Nextseq	295.346	SAMN12727209	WFCJ00000000	This study
61	127_64	2247096	758		bovine	milk	mastitis; clinical	Israel	2015	Illumina Nextseq	351.204	SAMN12727210	WFCK00000000	This study
62	127_65	227457***			bovine	milk	mastitis; clinical	Israel	2015	Illumina Nextseq	335.036	SAMN12727211	WFCL00000000	This study
63	127_66	227456***			bovine	milk	mastitis; clinical	Israel	2015	Illumina Nextseq	345.486	SAMN12727212	WFCM00000000	This study
64	127_67	227455***			bovine	milk	mastitis; clinical	Israel	2015	Illumina Nextseq	374.689	SAMN12727213	WFCN00000000	This study
65	127_68	227465			bovine	milk	mastitis; clinical	Israel	2015	Illumina Nextseq	371.81	SAMN12727214	WFCO00000000	This study
66	127_69	227462H			bovine	milk	mastitis; clinical	Israel	2015	Illumina Nextseq	336.169	SAMN12727215	WFCP00000000	This study
67	127_70	228404***			bovine	milk	mastitis; clinical	Israel	2015	Illumina Nextseq	370.528	SAMN12727216	WFCQ00000000	This study
68	127_71	24174111			bovine	milk	mastitis; subclinical	Israel	2015	Illumina Nextseq	315.886	SAMN12727217	WFCR00000000	This study
69	127_72	24238414	932		bovine	milk	mastitis; subclinical	Israel	2015	Illumina Nextseq	389.238	SAMN12727218	WFCS00000000	This study
70	127_74	256832			bovine	milk	mastitis; subclinical	Israel	2016	Illumina Nextseq	375.433	SAMN12727219	WFCT00000000	This study
71	127_75	26100214			bovine	milk	mastitis; subclinical	Israel	2016	Illumina Nextseq	345.795	SAMN12727220	WFCU00000000	This study
72	127_76	254410***			bovine	milk	mastitis; clinical	Israel	2016	Illumina Nextseq	345.791	SAMN12727221	WFCV00000000	This study
73	127_79	280413			bovine	milk	mastitis; clinical	Israel	2016	Illumina Nextseq	325.748	SAMN12727222	WFCW00000000	This study
74	127_80	290360			bovine	milk	mastitis; clinical	Israel	2017	Illumina Nextseq	422.392	SAMN12727223	WFCX00000000	This study
75	127_81	29036313			bovine	milk	mastitis; subclinical	Israel	2017	Illumina Nextseq	383.019	SAMN12727224	WFCY00000000	This study
76	127_82	291066			bovine	milk	mastitis; subclinical	Israel	2017	Illumina Nextseq	323.731	SAMN12727225	WFCZ00000000	This study
77	127_83	290372			bovine	milk	mastitis; clinical	Israel	2017	Illumina Nextseq	346.834	SAMN12727226	WFDA00000000	This study
78	127_84	290364			bovine	milk	mastitis; subclinical	Israel	2017	Illumina Nextseq	370.208	SAMN12727227	WFDB00000000	This study
79	127_85	294301	185928		bovine	milk	mastitis; subclinical	Israel	2017	Illumina Nextseq	365.328	SAMN12727228	WFDC00000000	This study
80	127_86	294298	186742		bovine	milk	mastitis; subclinical	Israel	2017	Illumina Nextseq	420.115	SAMN12727229	WFDD00000000	This study
81	127_89	14			bovine	semen	healthy	Israel	NA	Illumina Nextseq	369.291	SAMN12727230	WFDE00000000	This study
82	127_90	8			bovine	semen	healthy	Israel	2005	Illumina Nextseq	372.819	SAMN12727231	WFDF00000000	This study
83	127_91	9			bovine	semen	healthy	Israel	2004	Illumina Nextseq	389.434	SAMN12727232	WFDG00000000	This study
84	127_92	3			bovine	semen	healthy	Israel	2001	Illumina Nextseq	389.636	SAMN12727233	WFDH00000000	This study
85	127_93	140015			bovine	milk	mastitis; clinical	Romania	2013	Illumina Nextseq	389.636	SAMN12727234	WFDI00000000	This study
86	127_94	161801			bovine	milk	mastitis; clinical	Russia	2013	Illumina Nextseq	381.78	SAMN12727235	WFDJ00000000	This study
87	127_95	233310			bovine	milk	mastitis; subclinical	Russia	2015	Illumina Nextseq	352.798	SAMN12727236	WFDK00000000	This study
88	127_96	180323			bovine	milk	mastitis; subclinical	Russia	2013	Illumina Nextseq	367.752	SAMN12727237	WFDL00000000	This study
89	127_97	81	521948		bovine	lung	pneumonia	Lithuania	2006	Illumina Nextseq	369.36	SAMN12727238	WFDM00000000	This study
90	127_98	7910	547910		bovine	lung	pneumonia	Lithuania	2007	Illumina Nextseq	378.17	SAMN12727239	WFDN00000000	This study
91	127_99	0-747			bovine	lung	pneumonia	Lithuania	2008	Illumina Nextseq	356.32	SAMN12727240	WFDO00000000	This study
92	127_100	2832			bovine	lung	pneumonia	Lithuania	2008	Illumina Nextseq	101.28	SAMN12727241	WFDP00000000	This study
93	127_101	4036			bovine	lung	pneumonia	Lithuania	2009	Illumina Nextseq	376.69	SAMN12727242	WFDQ00000000	This study
94	127_103	F445			bovine	lung	pneumonia	Lithuania	2011	Illumina Nextseq	389.44	SAMN12727243	WFDR00000000	This study
95	127_104	F472			bovine	lung	pneumonia	Lithuania	2012	Illumina Nextseq	366.77	SAMN12727244	WFDS00000000	This study
96	127_105	F562			bovine	lung	pneumonia	Lithuania	2012	Illumina Nextseq	397.3	SAMN12727245	WFDT00000000	This study
97	127_106	F584	587		bovine	lung	pneumonia	Lithuania	2013	Illumina Nextseq	359.06	SAMN12727246	WFDU00000000	This study
98	127_109	2A****			bovine	pharynx	BRD	Australia	2006	Illumina Nextseq	331.22	SAMN12727247	WFDV00000000	This study
99	127_110	H****			bovine	joint	arthritis	Australia	2006	Illumina Nextseq	353.06	SAMN12727248	WFDW00000000	This study
100	127_111	2D****			bovine	pharynx	BRD	Australia	2006	Illumina Nextseq	328.64	SAMN12727249	WFDX00000000	This study
101	127_112	1254****	531254		bovine	lung	pneumonia	Australia	2006	Illumina Nextseq	342.47	SAMN12727250	WFDY00000000	This study
102	127_113	261552*****	8744		bovine	lung	pneumonia	Australia	2016	Illumina Nextseq	354.45	SAMN12727251	WFDZ00000000	This study
103	127_114	41569			bovine	lung	pneumonia	Australia	2009	Illumina Nextseq	345.17	SAMN12727252	WFEA00000000	This study
104	127_115	2583	3		bovine	larynx	BRD	Australia	2009	Illumina Nextseq	364.59	SAMN12727253	WFEB00000000	This study
105	127_116	63307	3		bovine	lung	pneumonia	Australia	2010	Illumina Nextseq	342.7	SAMN12727254	WFEC00000000	This study
106	127_117	261553-9503*****			bovine	joint	arthritis	Australia	2016	Illumina Nextseq	346.08	SAMN12727255	WFED00000000	This study
107	127_118	261553-9655*****			bovine	joint	arthritis	Australia	2016	Illumina Nextseq	354.06	SAMN12727256	WFEE00000000	This study
108	127_119	261552-3688*****			bovine	lung	pneumonia	Australia	2016	Illumina Nextseq	337.88	SAMN12727257	WFEF00000000	This study
109	127_120	261552-2741*****			bovine	lung	pneumonia	Australia	2016	Illumina Nextseq	335.59	SAMN12727258	WFEG00000000	This study
110	127_121	8830			bovine	lung	pneumonia	Hungary	2006	Illumina Nextseq	332.27	SAMN12727259	WFEH00000000	This study
111	127_122	2029	502029		bovine	lung	pneumonia	Hungary	2006	Illumina Nextseq	377.23	SAMN12727260	WFEI00000000	This study
112	127_123	4877			bovine	lung	pneumonia	Hungary	2006	Illumina Nextseq	373.51	SAMN12727261	WFEJ00000000	This study
113	127_124	3374			bovine	lung	pneumonia	Hungary	2006	Illumina Nextseq	297.64	SAMN12727262	WFEK00000000	This study
114	127_125	77	521954		bovine	lung	pneumonia	Hungary	2006	Illumina Nextseq	323.98	SAMN12727263	WFEL00000000	This study
115	127_127	3893			bovine	lung	pneumonia	Hungary	2007	Illumina Nextseq	344.17	SAMN12727264	WFEM00000000	This study
116	127_128	9593	579593		bovine	lung	pneumonia	Hungary	2008	Illumina Nextseq	339.75	SAMN12727265	WFEN00000000	This study
117	127_129	2600			bovine	lung	pneumonia	Hungary	2008	Illumina Nextseq	246.46	SAMN12727266	WJDX00000000	This study
118	127_130	6866	586866		bovine	lung	pneumonia	Hungary	2008	Illumina Nextseq	343.21	SAMN12727267	WFEO00000000	This study
119	127_131	67405			bovine	lung	pneumonia	Hungary	2010	Illumina Nextseq	316.74	SAMN12727268	WFEP00000000	This study
120	127_132	97640			bovine	lung	pneumonia	Hungary	2011	Illumina Nextseq	228.66	SAMN12727269	WFEQ00000000	This study
121	127_133	F597			bovine	lung	pneumonia	Hungary	2013	Illumina Nextseq	486.94	SAMN12727270	WFER00000000	This study
122	127_134	F897			bovine	lung	pneumonia	Hungary	2014	Illumina Nextseq	53.49	SAMN12727271	WJDW00000000	This study
123	127_135	212255			bovine	lung	pneumonia	Hungary	2014	Illumina Nextseq	448.65	SAMN12727272	WFES00000000	This study
124	127_136	F1106			bovine	lung	pneumonia	Hungary	2016	Illumina Nextseq	286.06	SAMN12727273	WFET00000000	This study
125	127_137	148139			bovine	lung	pneumonia	Romania	2012	Illumina Nextseq	344.56	SAMN12727274	WFEU00000000	This study
126	127_138	149697			bovine	lung	pneumonia	Romania	2012	Illumina Nextseq	364.31	SAMN12727275	WFEV00000000	This study
127	127_141	F790			bovine	lung	pneumonia	Romania	2014	Illumina Nextseq	360.86	SAMN12727276	WFEW00000000	This study
128	127_142	253726			bovine	lung	pneumonia	Romania	2016	Illumina Nextseq	568.32	SAMN12727277	WFEX00000000	This study
129	127_143	8168			bovine	lung	pneumonia	Israel	2006	Illumina Nextseq	357.98	SAMN12727278	WFEY00000000	This study
130	127_144	7245			bovine	lung	pneumonia	Israel	2006	Illumina Nextseq	293.83	SAMN12727279	WFEZ00000000	This study
131	127_145	9771			bovine	lung	pneumonia	Israel	2006	Illumina Nextseq	381.32	SAMN12727280	WFFA00000000	This study
132	127_146	9470			bovine	lung	pneumonia	Israel	2006	Illumina Nextseq	394.15	SAMN12727281	WFFB00000000	This study
133	127_147	31816			bovine	lung	pneumonia	Israel	2006	Illumina Nextseq	361.11	SAMN12727282	WFFC00000000	This study
134	127_148	6226			bovine	nasal cavity	healthy	Israel	2006	Illumina Nextseq	363.64	SAMN12727283	WFFD00000000	This study
135	127_149	83955	518395		bovine	lung	pneumonia	Israel	2006	Illumina Nextseq	385.69	SAMN12727284	WFFE00000000	This study
136	127_150	5180			bovine	lung	pneumonia	Israel	2006	Illumina Nextseq	379.37	SAMN12727285	WFFF00000000	This study
137	127_151	19729			bovine	lung	pneumonia	Israel	2007	Illumina Nextseq	371.46	SAMN12727286	WFFG00000000	This study
138	127_152	6656			bovine	lung	pneumonia	Israel	2008	Illumina Nextseq	368.22	SAMN12727287	WFFH00000000	This study
139	127_153	50286			bovine	lung	pneumonia	Israel	2008	Illumina Nextseq	315.26	SAMN12727288	WFFI00000000	This study
140	127_154	185253			bovine	lung	pneumonia	Israel	2008	Illumina Nextseq	362.27	SAMN12727289	WFFJ00000000	This study
141	127_155	70262-1			bovine	vulva	vulvitis	Israel	2010	Illumina Nextseq	270.78	SAMN12727290	WFFK00000000	This study
142	127_156	72211	911		bovine	vulva	vulvitis	Israel	2010	Illumina Nextseq	362.04	SAMN12727291	WFFL00000000	This study
143	127_157	168689			bovine	fetal tissue	abortion	Israel	2013	Illumina Nextseq	333.04	SAMN12727292	WFFM00000000	This study
144	127_158	219363			bovine	lung	pneumonia	Israel	2015	Illumina Nextseq	354.23	SAMN12727293	WFFN00000000	This study
145	127_159	227285			bovine	lung	pneumonia	Israel	2015	Illumina Nextseq	330.73	SAMN12727294	WFFO00000000	This study
146	127_160	245810			bovine	lung	pneumonia	Israel	2015	Illumina Nextseq	346.31	SAMN12727295	WFFP00000000	This study
147	127_161	267780			bovine	lung	pneumonia	Israel	2016	Illumina Nextseq	360.13	SAMN12727296	WFFQ00000000	This study
148	127_162	2686814			bovine	eye	conjunctivitis	Israel	2016	Illumina Nextseq	337.36	SAMN12727297	WFFR00000000	This study
149	127_163	270940			bovine	lung	pneumonia	Israel	2016	Illumina Nextseq	338.8	SAMN12727298	WFFS00000000	This study
150	127_164	270649			bovine	lung	pneumonia	Israel	2016	Illumina Nextseq	341.84	SAMN12727299	WFFT00000000	This study
151	127_165	259488			bovine	lung	pneumonia	Israel	2016	Illumina Nextseq	321.67	SAMN12727300	WFFU00000000	This study
152	127_166	286093-1			bovine	larynx	BRD	Israel	2017	Illumina Nextseq	367.99	SAMN12727301	WFFV00000000	This study
153	127_167	2879427			bovine	lung	pneumonia	Israel	2017	Illumina Nextseq	398.26	SAMN12727302	WFFW00000000	This study
154	127_168	290634			bovine	lung	pneumonia	Israel	2017	Illumina Nextseq	337.09	SAMN12727303	WFFX00000000	This study
155	127_169	236-21			bovine	milk	mastitis; clinical	WA, USA	2008	Illumina Nextseq	348.22	SAMN12727304	WFFY00000000	This study
156	127_170	236-22			bovine	milk	mastitis; clinical	WA, USA	2008	Illumina Nextseq	391.36	SAMN12727305	WFFZ00000000	This study
157	127_171	236-27			bovine	milk	mastitis; clinical	WA, USA	2008	Illumina Nextseq	324.98	SAMN12727306	WFGA00000000	This study
158	127_172	236-28			bovine	milk	mastitis; clinical	WA, USA	2008	Illumina Nextseq	319.13	SAMN12727307	WFGB00000000	This study
159	127_173	236-38			bovine	milk	mastitis; clinical	WA, USA	2008	Illumina Nextseq	315.62	SAMN12727308	WFGC00000000	This study
160	127_174	236-47			bovine	milk	mastitis; clinical	WA, USA	2007	Illumina Nextseq	342.69	SAMN12727309	WFGD00000000	This study
161	127_175	236-48			bovine	milk	mastitis; clinical	WA, USA	2007	Illumina Nextseq	309.04	SAMN12727310	WFGE00000000	This study
162	127_176	237-4			bovine	milk	mastitis; clinical	WA, USA	2006	Illumina Nextseq	308.28	SAMN12727311	WFGF00000000	This study
163	127_177	237-7			bovine	milk	mastitis; clinical	WA, USA	2007	Illumina Nextseq	346.58	SAMN12727312	WFGG00000000	This study
164	127_178	237-8			bovine	milk	mastitis; clinical	WA, USA	2007	Illumina Nextseq	425.63	SAMN12727313	WFGH00000000	This study
165	127_179	237-9			bovine	milk	mastitis; clinical	WA, USA	2007	Illumina Nextseq	298.85	SAMN12727314	WFGI00000000	This study
166	127_180	237-10			bovine	milk	mastitis; clinical	WA, USA	2007	Illumina Nextseq	342.37	SAMN12727315	WFGJ00000000	This study
167	127_181	272-37I			bovine	milk	mastitis; subclinical	WA, USA	2017	Illumina Nextseq	284.56	SAMN12727316	WFGK00000000	This study
168	127_182	272-41I			bovine	milk	mastitis; subclinical	WA, USA	2017	Illumina Nextseq	358.59	SAMN12727317	WFGL00000000	This study
169	127_183	272-43I			bovine	milk	mastitis; subclinical	WA, USA	2017	Illumina Nextseq	372.54	SAMN12727318	WFGM00000000	This study
170	127_184	272-45I			bovine	milk	mastitis; subclinical	WA, USA	2017	Illumina Nextseq	302.25	SAMN12727319	WFGN00000000	This study
171	127_185	272-47I			bovine	milk	mastitis; subclinical	WA, USA	2017	Illumina Nextseq	367.46	SAMN12727320	WFGO00000000	This study
172	127_186	274-7			bovine	milk	mastitis; clinical	WA, USA	2017	Illumina Nextseq	378.59	SAMN12727321	WFGP00000000	This study
173	127_187	274-9			bovine	milk	mastitis; clinical	WA, USA	2017	Illumina Nextseq	348.91	SAMN12727322	WFGQ00000000	This study
174	127_188	274-15			bovine	milk	mastitis; clinical	WA, USA	2017	Illumina Nextseq	361.77	SAMN12727323	WFGR00000000	This study
175	127_300	330B			bovine	milk	mastitis; clinical	Israel	2005	Illumina Nextseq	47	SAMN12727324	WFGS00000000	This study
176	189	283		37F12	bovine	milk	mastitis; clinical	Israel	2000	Illumina HiSeq	160	SAMEA2063740		Wellcome Trust Sanger Institute (UK); BioProject PRJEB3408
177	190	997B		36F12	bovine	milk	mastitis; clinical	Israel	2000	Illumina HiSeq	164	SAMEA2063739		Wellcome Trust Sanger Institute (UK); BioProject PRJEB3408
178	191	1118F		38F12	bovine	milk	mastitis; clinical	Israel	2007	Illumina HiSeq	100	SAMEA2063741		Wellcome Trust Sanger Institute (UK); BioProject PRJEB3408
179	194	3838		40F12	bovine	milk	mastitis; subclinical	Israel	2008	Illumina HiSeq	187	SAMEA2063748		Wellcome Trust Sanger Institute (UK); BioProject PRJEB3408
180	195	102181		42F12	bovine	milk	mastitis; subclinical	Israel	2009	Illumina HiSeq	148	SAMEA2063749		Wellcome Trust Sanger Institute (UK); BioProject PRJEB3408
181	196	509-1		43F12	bovine	milk	mastitis; clinical	Israel	2009	Illumina HiSeq	169	SAMEA2063530		Wellcome Trust Sanger Institute (UK); BioProject PRJEB3408
182	197	74-65855		44F12	bovine	milk	mastitis; clinical	Israel	2010	Illumina HiSeq	168	SAMEA2063750		Wellcome Trust Sanger Institute (UK); BioProject PRJEB3408
183	198	51012		46F12	bovine	milk	mastitis; clinical	Israel	2011	Illumina HiSeq	169	SAMEA2063522		Wellcome Trust Sanger Institute (UK); BioProject PRJEB3408
184	199	13		41F12	bovine	semen	healthy	Israel	NA	Illumina HiSeq	180	SAMEA2063518		Wellcome Trust Sanger Institute (UK); BioProject PRJEB3408
185	200	521789-1789		19F12	bovine	lung	pneumonia	Lithuania	2006	Illumina HiSeq	187	SAMEA2063733		Wellcome Trust Sanger Institute (UK); BioProject PRJEB3408
186	201	9603		20F12	bovine	lung	pneumonia	Lithuania	2007	Illumina HiSeq	173	SAMEA2063743		Wellcome Trust Sanger Institute (UK); BioProject PRJEB3408
187	202	8028		21F12	bovine	lung	pneumonia	Lithuania	2008	Illumina HiSeq	148	SAMEA2063742		Wellcome Trust Sanger Institute (UK); BioProject PRJEB3408
188	203	F65		88F10	bovine	lung	pneumonia	Lithuania	2010	Illumina HiSeq	244	SAMEA2063515		Wellcome Trust Sanger Institute (UK); BioProject PRJEB3408
189	204	71929		89F10	bovine	lung	pneumonia	Lithuania	2010	Illumina HiSeq	169	SAMEA2063533		Wellcome Trust Sanger Institute (UK); BioProject PRJEB3408
190	205	F138		24F12	bovine	lung	pneumonia	Lithuania	2010	Illumina HiSeq	138	SAMEA2063744		Wellcome Trust Sanger Institute (UK); BioProject PRJEB3408
191	206	98119		25F12	bovine	lung	pneumonia	Lithuania	2011	Illumina HiSeq	165	SAMEA2063735		Wellcome Trust Sanger Institute (UK); BioProject PRJEB3408
192	207	F373		26F12	bovine	lung	pneumonia	Lithuania	2011	Illumina HiSeq	185	SAMEA2063745		Wellcome Trust Sanger Institute (UK); BioProject PRJEB3408
193	208	611E*		79F10	bovine	joint	arthritis	Australia	2010	Illumina HiSeq	178	SAMEA2063752		Wellcome Trust Sanger Institute (UK); BioProject PRJEB3408
194	209	A314E*		82F10	bovine	nasal cavity	healthy	Australia	2010	Illumina HiSeq	180	SAMEA2063753		Wellcome Trust Sanger Institute (UK); BioProject PRJEB3408
195	210	72248E*		81F10	bovine	nasal cavity	healthy	Australia	2010	Illumina HiSeq	159	SAMEA2063527		Wellcome Trust Sanger Institute (UK); BioProject PRJEB3408
196	211	A612-72913E*		80F10	bovine	joint	arthritis	Australia	2010	Illumina HiSeq	172	SAMEA2063526		Wellcome Trust Sanger Institute (UK); BioProject PRJEB3408
197	212	2643		28F12	bovine	lung	pneumonia	Hungary	2007	Illumina HiSeq	147	SAMEA2063517		Wellcome Trust Sanger Institute (UK); BioProject PRJEB3408
198	213	C6468-1		90F10	bovine	lung	pneumonia	Hungary	2009	Illumina HiSeq	168	SAMEA2063534		Wellcome Trust Sanger Institute (UK); BioProject PRJEB3408
199	214	32564		31F12	bovine	lung	pneumonia	Hungary	2009	Illumina HiSeq	172	SAMEA2063746		Wellcome Trust Sanger Institute (UK); BioProject PRJEB3408
200	215	F127		33F12	bovine	lung	pneumonia	Hungary	2010	Illumina HiSeq	163	SAMEA2063737		Wellcome Trust Sanger Institute (UK); BioProject PRJEB3408
201	216	F118		32F12	bovine	lung	pneumonia	Hungary	2010	Illumina HiSeq	150	SAMEA2063736		Wellcome Trust Sanger Institute (UK); BioProject PRJEB3408
202	217	93801		35F12	bovine	lung	pneumonia	Hungary	2011	Illumina HiSeq	160	SAMEA2063738		Wellcome Trust Sanger Institute (UK); BioProject PRJEB3408
203	218	172		34F12	bovine	lung	pneumonia	Hungary	2011	Illumina HiSeq	151	SAMEA2063521		Wellcome Trust Sanger Institute (UK); BioProject PRJEB3408
204	219	72242E*		77F10	bovine	lung	pneumonia	Israel	2010	Illumina HiSeq	155	SAMEA2063525		Wellcome Trust Sanger Institute (UK); BioProject PRJEB3408
205	220	72866		94F10	bovine	lung	pneumonia	Israel	2010	Illumina HiSeq	164	SAMEA2063531		Wellcome Trust Sanger Institute (UK); BioProject PRJEB3408
206	221	71607		95F10	bovine	lung	pneumonia	Israel	2010	Illumina HiSeq	163	SAMEA2063532		Wellcome Trust Sanger Institute (UK); BioProject PRJEB3408
207	NR	Mb03			bovine	milk	mastitis	NSW; Australia	2007	Illumina MiSeq	60	SAMN05444186		24; Bioproject PRJNA335520
208	NR	Mb06			bovine	milk	mastitis	NSW; Australia	2007	Illumina MiSeq	56	SAMN05444189		24; Bioproject PRJNA335520
209	NR	Mb08			bovine	milk	mastitis	NSW; Australia	2007	Illumina MiSeq	52	SAMN05444191		24; Bioproject PRJNA335520
210	NR	Mb21			bovine	milk	mastitis	NSW; Australia	2012	Illumina MiSeq	52	SAMN05444203		24; Bioproject PRJNA335520
211	NR	Mb29			bovine	milk	mastitis	NSW; Australia	2013	Illumina MiSeq	70	SAMN05444211		24; Bioproject PRJNA335520
212	NR	Mb40			bovine	milk	mastitis	VIC; Australia	2014	Illumina MiSeq	46	SAMN05444221		24; Bioproject PRJNA335520
213	NR	Mb41			bovine	milk	mastitis	VIC; Australia	2014	Illumina MiSeq	54	SAMN05444222		24; Bioproject PRJNA335520
214	NR	Mb60			bovine	semen	healthy	TAS; Australia	2013	Illumina MiSeq	72	SAMN05444238		24; Bioproject PRJNA335520
215	NR	Mb83			bovine	joint	arthritis	TAS; Australia	2014	Illumina MiSeq	130	SAMN05444256		24; Bioproject PRJNA335520
216	NR	Mb87			bovine	milk	mastitis	VIC; Australia	2011	Illumina MiSeq	44	SAMN05444259		24; Bioproject PRJNA335520
217	NR	Mb91			bovine	milk	mastitis	QLD; Australia	2012	Illumina MiSeq	256	SAMN05444262		24; Bioproject PRJNA335520
218	NR	M. bovis PG45			bovine	milk	mastitis	USA	1961	Sanger	8		NC_014760	37
219	NR	M. bovis JF4278			bovine	milk	mastitis	Switzerland	2008	NA	400		NZ_LT578453	Direct Submission
220	NR	M. bovis HB0801			bovine	lung	pneumonia	Yingcheng, Hubei, China	2008	454 and Illumina GAIIx	56.6; 342.8		NC_018077	38
221	NR	M. bovis Hubei-1			bovine	lung	pneumonia	Hubei; China	2008	Roche GS FLXNA	38		NC_015725	39
222	NR	M. bovis 08M			bovine	lung	pneumonia	Jiangxi; China	2008	PacBio	1166		NZ_CP019639	Direct Submission
223	NR	M. bovis Ningxia-1			bovine	lung	pneumonia	Yinchuan Ningxia; China	2013	PacBio	1261		NZ_CP023663	Direct Submission
224	NR	M. bovis NM2012			bovine	joint	arthritis	Inner Mongolia; China	2012	Illumina	20		NZ_CP011348	Direct Submission
225	NR	M. bovis CQ-W70			bovine	lung	pneumonia	Yunyang county, ChongQing; China	2009	Illumina GAIIx	50		NZ_CP005933	Direct Submission
226	NR	M. agalactiae PG2			goat	milk	mastitis	Spain	1959	Ab 3700	12		NC_009497	36
