# Supplementary material for: Genomics-based epidemiology of bovine Mycoplasma bovis strains in Israel
Source: BMC Genomics. 2020 Jan 22;21:70. doi: 10.1186/s12864-020-6460-0 (PMC6977290; doi:10.1186/s12864-020-6460-0)
Supplement: Supplementary file 2 — Additional file 2: Table S2. Assembly results. Assembly results of 175 M. bovis isolates sequenced in this study (N1–175) and 31 Israeli isolates (N176–206) previously sequenced by Wellcome Trust Sanger Institute (UK) and deposited in NCBI (Bio project PRJEB3408). [file 12864_2020_6460_MOESM2_ESM.xlsx]

## Sheet: Sheet3
N	Sequencing identifier or Serial number	Isolate ID	# contigs (>= 0 bp)	# contigs (>= 1000 bp)	# contigs (>= 5000 bp)	# contigs (>= 10000 bp)	# contigs (>= 25000 bp)	# contigs (>= 50000 bp)	Total length (>= 0 bp)	Total length (>= 1000 bp)	Total length (>= 5000 bp)	Total length (>= 10000 bp)	Total length (>= 25000 bp)	Total length (>= 50000 bp)	# contigs	Largest contig	Total length	GC (%)	N50	N75	L50	L75	# N's per 100 kbp
1	127_1	KS-1	69	69	42	29	11	3	918334	918334	845510	746333	447124	170290	69	61872	918334	29.28	24953	12749	12	24	0
2	127_2	KS-11	67	67	44	31	13	2	918979	918979	857577	759841	479089	115750	67	61858	918979	29.27	25587	12749	13	25	0
3	127_3	337	36	36	21	18	12	5	896347	896347	856684	834143	732162	505184	36	169580	896347	29.46	58580	29540	5	10	0
4	127_4	800	39	39	23	20	13	5	893430	893430	850014	825874	707532	449983	39	137386	893430	29.48	56302	26421	5	12	0
5	127_5	301	65	65	45	32	8	3	910024	910024	867572	768386	377325	198452	65	70899	910024	29.45	20291	13181	12	25	0
6	127_6	6099	52	52	31	24	14	4	939863	939863	886375	832089	649467	303796	52	116734	939863	29.34	36788	22230	8	17	0
7	127_7	347	54	54	34	25	13	3	940957	940957	885838	816615	601038	238996	54	102496	940957	29.34	31865	21917	9	18	0
8	127_8	3574	78	78	43	29	11	2	960053	960053	876420	767675	470985	136748	78	69578	960053	29.32	24617	12817	12	25	0
9	127_9	432	55	55	31	25	16	4	934703	934703	872299	828758	684350	290242	55	102591	934703	29.34	31707	22118	9	17	0
10	127_10	928	58	58	36	27	16	3	936357	936357	881065	818654	619535	159783	58	53968	936357	29.38	33487	22117	11	20	0
11	127_11	758	67	67	41	34	9	1	914261	914261	850150	799986	358276	62804	67	62804	914261	29.44	22546	15670	14	26	0
12	127_12	2621	54	54	31	26	15	5	941154	941154	883673	841890	640620	301634	54	82238	941154	29.35	31304	23020	10	18	0
13	127_13	2622	73	73	39	29	11	2	931625	931625	854514	782004	470748	144429	73	90393	931625	29.41	26589	14762	11	23	0
14	127_14	5428	65	65	35	26	16	2	934263	934263	857512	787472	617064	117985	65	64016	934263	29.36	30102	18649	11	20	0
15	127_15	2715	58	58	33	25	18	2	932432	932432	872139	815255	692895	107479	58	54004	932432	29.38	37544	22025	11	19	0
16	127_17	110	64	64	36	26	16	3	935181	935181	867069	794355	630988	173995	64	63275	935181	29.37	31241	18375	11	20	0
17	127_18	1662	59	59	34	23	13	3	939097	939097	877599	795571	616447	240753	59	106702	939097	29.36	36793	21801	9	17	0
18	127_19	100217-23	53	53	31	25	16	5	940154	940154	895166	850248	708523	324509	53	91066	940154	29.35	38650	27103	9	16	0
19	127_20	991-2	54	54	34	28	14	2	932438	932438	877178	828814	599252	136953	54	82982	932438	29.35	36788	18610	10	19	0
20	127_21	889	53	53	33	24	15	5	937990	937990	885220	820103	659454	323074	53	82938	937990	29.35	37892	23028	9	17	0
21	127_22	514	81	81	46	31	10	2	902350	902350	807883	707633	381490	111618	81	56916	902350	29.36	20080	11418	14	29	0
22	127_23	10-155	71	71	37	31	16	2	934550	934550	848371	804624	550317	105813	71	53977	934550	29.35	25950	18754	13	24	0
23	127_24	783	66	66	35	27	15	3	924116	924116	850908	796634	589196	169838	66	59306	924116	29.45	31392	19491	11	20	0
24	127_25	26443	58	58	36	30	16	3	942166	942166	886261	842426	603187	169524	58	66771	942166	29.34	30425	19856	12	21	0
25	127_26	701	55	55	32	23	14	3	939070	939070	884286	822245	656150	245089	55	103288	939070	29.36	39602	24154	9	16	0
26	127_27	102168	59	59	37	29	18	2	940890	940890	893675	833299	645945	106000	59	55062	940890	29.34	31707	21998	12	21	0
27	127_28	299	70	70	34	28	15	4	935617	935617	850644	809911	603751	230862	70	63275	935617	29.39	30340	17335	11	21	0
28	127_29	883	51	51	30	23	15	4	933908	933908	877597	823788	675586	284080	51	85185	933908	29.34	39589	23022	9	17	0
29	127_30	86812	66	66	36	30	16	1	929886	929886	852724	811558	568793	51409	66	51409	929886	29.38	27898	18722	13	23	0
30	127_31	415	74	74	48	32	8	2	900620	900620	837276	721724	319281	132256	74	70694	900620	29.36	19870	12406	15	28	0
31	127_32	65714	79	79	40	30	10	2	934416	934416	846626	775146	425710	142757	79	90077	934416	29.39	23261	14077	12	25	0
32	127_33	111449	64	64	35	27	12	4	938181	938181	865601	803307	544459	264257	64	84746	938181	29.38	29292	17872	10	20	0
33	127_34	108432	58	58	34	27	11	3	929918	929918	869651	821421	528170	205568	58	81662	929918	29.37	37931	18966	10	19	0
34	127_35	127377	67	67	41	34	10	1	910228	910228	848245	801569	369572	63275	67	63275	910228	29.44	23110	17231	14	26	0
35	127_36	126814	70	70	42	30	11	3	930921	930921	861238	774633	445920	179898	70	71204	930921	29.38	23643	14451	12	24	0
36	127_37	129771	80	80	40	30	10	2	923585	923585	822480	755302	395518	128327	80	65489	923585	29.42	22095	15126	13	25	0
37	127_38	145863	74	74	37	26	9	5	915445	915445	822597	738110	458627	349726	74	101739	915445	29.37	26103	14176	9	22	0
38	127_39	147524	82	82	45	33	11	0	943730	943730	849219	759179	360189	0	82	45875	943730	29.3	22307	12597	16	29	0
39	127_40	147529	79	79	40	27	11	3	933796	933796	837081	742335	447831	161752	79	56808	933796	29.38	24668	12938	12	24	0
40	127_41	161791	70	70	36	29	13	1	950986	950986	869946	823143	576434	146719	70	146719	950986	29.41	30569	15152	10	21	0
41	127_42	138892	64	64	40	31	16	0	945470	945470	883909	815029	551839	0	64	45876	945470	29.27	27113	16805	14	24	0
42	127_43	161032	76	76	45	32	12	3	952790	952790	874043	777433	449997	180634	76	71640	952790	29.3	22415	14731	14	27	0
43	127_44	138518	70	70	44	30	12	3	944241	944241	885169	780549	471387	183149	70	62278	944241	29.27	23269	15220	13	25	0
44	127_45	139667	64	64	37	29	14	3	933475	933475	863417	804150	542610	167493	64	62518	933475	29.36	28720	16663	12	22	0
45	127_46	170217	188	60	35	25	16	2	975894	934458	870315	797355	644916	172332	75	109057	945112	29.34	30338	21915	10	19	0
46	127_47	170228	57	57	35	29	15	3	935819	935819	875777	829947	574727	167586	57	63003	935819	29.34	30900	19933	12	21	0
47	127_48	173159	84	84	46	35	14	0	984819	984819	910440	832788	466134	0	84	48361	984819	29.33	22875	15842	16	28	0
48	127_49	171852	73	73	46	32	12	1	936689	936689	867268	759634	448098	69469	73	69469	936689	29.39	23260	12672	13	28	0
49	127_50	178843	63	63	34	27	11	3	943624	943624	871127	819024	544174	247539	63	113752	943624	29.37	30981	18612	9	19	0
50	127_52	193896	62	62	35	30	15	4	949092	949092	879311	843013	608793	236241	62	62805	949092	29.39	28300	17116	11	21	0
51	127_54	194787	79	79	38	30	9	2	952924	952924	859318	804412	495097	228612	79	145673	952924	29.44	27456	12459	9	23	0
52	127_55	196966	74	74	36	28	12	1	955658	955658	864145	814166	560262	145863	74	145863	955658	29.41	31308	15178	10	21	0
53	127_56	200215	73	73	42	32	10	3	926315	926315	845701	771623	411241	196921	73	72171	926315	29.35	21847	14953	13	26	0
54	127_57	207520	70	70	33	27	13	2	953182	953182	861378	825215	616920	234018	70	145823	953182	29.41	30609	15282	9	19	0
55	127_58	209716	58	58	32	27	16	4	936911	936911	878423	840122	663758	251584	58	77050	936911	29.36	31342	22118	10	18	0
56	127_59	215948	112	112	56	35	7	2	992885	992885	868727	723238	275605	133312	112	67392	992885	29.32	16968	8369	19	38	0
57	127_60	216555	72	72	35	28	15	2	915670	915670	832331	780964	560785	145749	72	81637	915670	29.43	28366	18797	12	21	0
58	127_61	220642	53	53	29	25	16	4	939128	939128	877973	846751	712606	290165	53	116958	939128	29.34	38019	26230	9	16	0
59	127_62	219047	71	71	36	29	16	2	952863	952863	866157	818605	620658	146962	71	92440	952863	29.4	30565	15466	11	21	0
60	127_63	222991	59	59	33	26	16	3	934416	934416	872304	820589	661465	232395	59	102623	934416	29.37	31321	21917	10	18	0
61	127_64	224709	76	76	48	34	10	3	950264	950264	880980	772283	397850	190924	76	74925	950264	29.31	18729	13038	14	29	0
62	127_65	227457	61	61	32	26	15	4	941187	941187	872147	829831	630107	228941	61	68196	941187	29.34	36792	22118	10	19	0
63	127_66	227456	61	61	34	27	16	3	938241	938241	867227	812987	619249	174700	61	68890	938241	29.36	31321	21917	11	20	0
64	127_67	227455	67	67	36	31	16	2	938052	938052	856693	817656	582566	108247	67	56837	938052	29.34	28581	18615	12	22	0
65	127_68	227465	63	63	35	27	17	4	939338	939338	873908	813485	658424	231322	63	69218	939338	29.36	31333	18922	11	20	0
66	127_69	227462	108	108	53	33	11	1	993521	993521	869170	731491	360735	54282	108	54282	993521	29.34	19436	9728	18	35	0
67	127_70	228404	58	58	34	26	14	3	938324	938324	878666	817214	610584	219755	58	102440	938324	29.35	30353	21917	10	18	0
68	127_71	241741	82	82	44	31	12	3	982622	982622	894394	802590	454792	173176	82	66389	982622	29.39	23960	15397	14	26	0
69	127_72	242384	77	77	35	30	15	2	950122	950122	848183	819520	582839	145717	77	94828	950122	29.43	28389	15464	12	22	0
70	127_74	256832	77	77	50	36	13	1	988365	988365	920778	818093	462254	66276	77	66276	988365	29.31	21641	12121	15	30	0
71	127_75	261002	67	67	35	27	13	2	952443	952443	878025	824705	589539	233769	67	146150	952443	29.42	29573	17664	9	20	0
72	127_76	254410	55	55	33	26	16	3	934685	934685	878871	825425	652716	167963	55	62574	934685	29.35	36792	23967	11	18	0
73	127_79	280413	83	83	46	32	9	1	913561	913561	828371	728194	333630	72112	83	72112	913561	29.44	20127	11600	15	29	0
74	127_80	290360	73	73	38	30	15	1	931835	931835	845010	789421	540773	52463	73	52463	931835	29.36	28315	16626	13	23	0
75	127_81	290363	62	62	37	31	11	4	920067	920067	856624	809469	489921	256700	62	72304	920067	29.37	25739	16254	10	22	0
76	127_82	291066	87	87	55	36	7	0	926366	926366	850678	707659	239843	0	87	49389	926366	29.42	16406	10686	18	35	0
77	127_83	290372	76	76	42	31	10	4	955469	955469	863520	779414	442205	236846	76	72194	955469	29.3	22814	14259	12	26	0
78	127_84	290364	66	66	43	33	11	2	929959	929959	865865	791107	444857	150025	66	88780	929959	29.33	24559	14005	12	25	0
79	127_85	294301	65	65	41	28	13	1	923132	923132	864924	768033	501592	88719	65	88719	923132	29.35	27771	14784	12	23	0
80	127_86	294298	61	61	39	31	10	2	916695	916695	857722	803810	436486	192651	61	113384	916695	29.4	24966	15168	11	23	0
81	127_89	14	66	66	47	33	10	2	934124	934124	882607	768791	391740	118171	66	62101	934124	29.5	22374	11851	14	27	0
82	127_90	8	65	65	46	33	11	1	934098	934098	880630	774705	425238	62544	65	62544	934098	29.48	23515	11851	13	27	0
83	127_91	9	63	63	45	30	10	2	930706	930706	882369	756528	415721	115220	63	62101	930706	29.49	22374	13027	13	25	0
84	127_92	3	72	72	49	32	10	1	931348	931348	874900	739602	372802	61820	72	61820	931348	29.49	20812	11896	15	29	0
85	127_93	140015	69	69	43	29	12	3	914135	914135	852270	754201	481736	196881	69	71916	914135	29.39	25683	13040	12	24	0
86	127_94	161801	71	71	43	32	13	2	933977	933977	866688	787292	499418	105081	71	53849	933977	29.34	28904	12790	12	25	0
87	127_95	233310	56	56	31	24	13	5	917551	917551	865155	818154	625203	362562	56	90161	917551	29.42	33941	20902	8	16	0
88	127_96	180323	71	71	42	29	11	4	960165	960165	889739	796653	496936	246048	71	77848	960165	29.39	28257	14171	11	23	0
89	127_97	81	82	82	40	28	10	2	887329	887329	780067	692960	403440	112486	82	57899	887329	29.45	20505	11365	12	26	0
90	127_98	7910	86	86	50	32	6	0	873568	873568	788032	658728	222901	0	86	45175	873568	29.5	17707	10033	17	32	0
91	127_99	0-747	98	98	51	31	8	0	912644	912644	818907	676131	300431	0	98	47342	912644	29.41	19459	9258	16	32	0
92	127_100	2832	69	69	40	28	12	3	963436	963436	900391	808776	556262	253006	69	100158	963436	29.35	30231	15971	10	21	0
93	127_101	4036	79	79	46	26	8	2	843656	843656	771383	618442	313220	125656	79	74875	843656	29.5	20361	9361	14	28	0
94	127_103	F445	74	74	46	31	10	1	908655	908655	848782	730372	392683	69188	74	69188	908655	29.47	22172	11929	13	27	0
95	127_104	F472	83	83	48	34	8	0	925268	925268	840855	734500	295224	0	83	48615	925268	29.45	20342	12164	16	31	0
96	127_105	F562	127	127	59	28	5	0	907442	907442	726382	505011	150188	0	127	33338	907442	29.54	10716	5865	24	51	0
97	127_106	F584	117	117	60	31	2	0	904360	904360	774087	559772	67143	0	117	39643	904360	29.54	13934	7471	23	45	0
98	127_109	2A	206	69	42	33	13	1	967119	922852	861374	800450	471669	60401	81	60401	931597	29.42	26137	15486	13	25	0
99	127_110	H	250	92	53	34	8	0	968288	917779	829628	689830	255921	0	103	43222	925982	29.45	18400	9571	18	35	0
100	127_111	2D	257	81	45	31	10	2	981378	923312	834639	738677	377302	114979	104	63277	939755	29.42	21835	11227	15	28	0
101	127_112	1254	217	68	39	29	12	2	963962	916292	846715	772996	463927	115687	82	62397	926080	29.4	26373	17350	12	24	0
102	127_113	261552	217	59	35	28	14	3	974535	926740	873349	824849	566170	194990	68	69221	932987	29.4	29228	22163	11	20	0
103	127_114	41569	245	71	39	29	11	2	982935	929467	858116	791728	481211	117826	83	65682	937681	29.4	28298	17305	11	22	0
104	127_115	2583	1012	50	30	24	13	4	1222197	942483	891778	842342	640901	310169	61	121160	949426	29.35	40361	21966	8	17	0
105	127_116	63307	64	64	37	29	14	2	932502	932502	863416	801381	526260	104487	64	52684	932502	29.36	28682	20097	12	22	0
106	127_117	261553-9503	64	64	36	27	14	2	934013	934013	864657	802410	579167	160308	64	108823	934013	29.35	29303	18622	10	20	0
107	127_118	261553-9655	68	68	38	25	13	2	930923	930923	848612	750105	534372	144550	68	81307	930923	29.37	29229	18312	11	21	0
108	127_119	261552-3688	56	56	33	26	14	4	924458	924458	863240	815236	597317	252671	56	81982	924458	29.43	31434	21915	10	19	0
109	127_120	261552-2741	68	68	37	27	12	3	931037	931037	852570	778626	509290	196606	68	81567	931037	29.4	28216	15607	11	22	0
110	127_121	8830	72	72	48	33	8	1	906314	906314	841137	733704	313087	62998	72	62998	906314	29.46	23304	12087	14	28	0
111	127_122	2029	79	79	46	32	10	1	927557	927557	843761	732598	370687	50638	79	50638	927557	29.52	22374	10595	14	29	0
112	127_123	4877	55	55	39	31	12	1	863711	863711	826597	763878	458579	77149	55	77149	863711	29.48	25259	16633	11	22	0
113	127_124	3374	79	79	46	30	10	1	938071	938071	842622	722049	378382	57769	79	57769	938071	29.42	23304	10395	14	29	0
114	127_125	77	64	64	44	32	10	2	939486	939486	881702	788099	420037	116461	64	62998	939486	29.49	22559	14946	13	25	0
115	127_127	3893	66	66	37	29	17	1	934146	934146	868400	813982	608642	54003	66	54003	934146	29.38	29416	22539	13	21	0
116	127_128	9593	67	67	45	30	12	2	907615	907615	842930	733448	430081	104363	67	54198	907615	29.33	23727	12946	13	26	0
117	127_129	2600	321	321	11	2	0	0	690293	690293	94579	32161	0	0	321	18971	690293	30.44	2281	1566	92	183	0
118	127_130	6866	171	171	61	21	1	0	871961	871961	595301	311222	35471	0	171	35471	871961	29.54	7713	3986	36	75	0
119	127_131	67405	196	196	61	19	1	0	909477	909477	579153	291162	30085	0	196	30085	909477	29.57	6939	3393	41	87	0
120	127_132	97640	293	293	26	5	0	0	773157	773157	197484	66178	0	0	293	19069	773157	30.11	3086	1856	75	157	0
121	127_133	F597	142	142	59	33	6	0	970016	970016	768296	584690	206713	0	142	45576	970016	29.38	12349	6129	24	52	0
122	127_134	F897	290	290	9	0	0	0	534052	534052	55142	0	0	0	290	8215	534052	31.16	1866	1358	92	175	0
123	127_135	212255	208	208	67	17	1	0	934953	934953	592342	241822	34148	0	208	34148	934953	29.51	6675	3443	46	94	0
124	127_136	F1106	273	273	42	7	0	0	848194	848194	320598	95182	0	0	273	18386	848194	29.76	3802	2204	67	140	0
125	127_137	148139	110	110	50	33	10	2	1001010	1001010	869262	753444	353953	117081	110	63300	1001010	29.31	19434	12636	17	33	0
126	127_138	149697	90	90	55	36	11	1	1000940	1000940	911108	782022	375483	53766	90	53766	1000940	29.28	18132	11684	18	34	0
127	127_141	F790	221	221	63	22	0	0	942670	942670	572515	292194	0	0	221	22345	942670	29.51	6172	3160	45	97	0
128	127_142	253726	283	283	41	6	0	0	864723	864723	319649	89942	0	0	283	19261	864723	29.81	3861	2197	67	141	0
129	127_143	8168	233	233	57	7	0	0	840454	840454	426391	97459	0	0	233	22336	840454	29.66	5118	2654	56	113	0
130	127_144	7245	263	262	39	8	1	0	843702	842793	325031	117507	25200	0	263	25200	843702	29.83	4054	2319	61	130	0
131	127_145	9771	73	73	49	31	9	2	936753	936753	876170	737865	367758	119820	73	67016	936753	29.48	22615	12478	14	28	0
132	127_146	9470	42	42	27	22	15	6	900442	900442	870259	834438	714394	448036	42	102588	900442	29.36	42333	25639	7	14	0
133	127_147	3181	65	65	44	34	10	1	908062	908062	847347	770341	368082	62090	65	62090	908062	29.42	21324	14808	14	27	0
134	127_148	6226	65	65	40	30	13	2	925362	925362	855380	787391	496303	122607	65	72439	925362	29.33	26520	15863	12	23	0
135	127_149	8395	43	43	26	25	12	9	943461	943461	896147	887635	659324	568015	43	75400	943461	29.45	58336	22286	8	15	0
136	127_150	5180	62	62	35	27	15	4	924067	924067	855244	794530	590992	235011	62	74803	924067	29.38	28882	18922	11	20	0
137	127_151	1972	70	70	48	29	10	2	944051	944051	876607	731150	425629	117252	70	62593	944051	29.46	23857	11139	12	27	0
138	127_152	6656	59	59	42	32	10	2	932913	932913	886236	807061	422906	116386	59	62998	932913	29.49	24318	16490	12	24	0
139	127_153	5028	63	63	36	27	12	4	934443	934443	863681	793350	539979	270500	63	83045	934443	29.34	28438	18613	10	20	0
140	127_154	18525	50	50	30	24	16	4	938717	938717	885677	841620	697237	269197	50	85224	938717	29.35	38708	24686	9	17	0
141	127_155	70262-1	59	59	33	26	14	4	938983	938983	876532	827455	617259	255482	59	84782	938983	29.34	36793	21995	10	18	0
142	127_156	72211	54	54	31	25	15	4	940104	940104	880126	834881	650884	271050	54	112492	940104	29.33	31774	22118	9	18	0
143	127_157	168689	127	127	62	34	7	1	980656	980656	830922	643440	235326	54058	127	54058	980656	29.38	14490	6461	22	46	0
144	127_158	219363	57	57	32	28	14	4	927847	927847	868344	840053	600593	255731	57	81871	927847	29.4	31707	20234	10	19	0
145	127_159	227285	106	106	55	33	5	0	901260	901260	780320	614832	169226	0	106	48753	901260	29.51	15061	8491	20	40	0
146	127_160	245810	109	109	58	37	7	0	950540	950540	829266	677206	210722	0	109	36932	950540	29.44	16125	9202	21	41	0
147	127_161	267780	58	58	35	30	10	4	964915	964915	905978	868784	539299	348357	58	117971	964915	29.31	29116	16648	8	20	0
148	127_162	268681	63	63	33	26	13	4	925605	925605	843623	793696	595972	283406	63	95198	925605	29.37	31712	15475	9	19	0
149	127_163	270940	64	64	40	31	13	3	937985	937985	876842	814351	508050	168654	64	63523	937985	29.35	28438	17417	12	23	0
150	127_164	270649	89	89	51	35	14	2	996832	996832	905218	801313	462061	111426	89	58036	996832	29.33	22366	13084	16	31	0
151	127_165	259488	46	46	34	26	15	3	885219	885219	853010	800666	633076	177779	46	62225	885219	29.5	34133	20139	10	17	0
152	127_166	286093-1	93	93	51	36	9	0	983684	983684	887692	772516	323533	0	93	47917	983684	29.34	19079	11946	17	33	0
153	127_167	287942	58	58	39	28	15	3	939148	939148	884811	808870	572412	155131	58	52127	939148	29.32	29421	19859	12	22	0
154	127_168	290634	72	72	45	29	9	2	924223	924223	850205	725607	399085	127344	72	69094	924223	29.42	22938	11382	12	27	0
155	127_169	236-21	117	117	57	29	6	1	938322	938322	784478	587213	211796	53074	117	53074	938322	29.36	14420	6950	20	44	0
156	127_170	236-22	77	77	43	29	11	2	935746	935746	845511	747937	426610	105301	77	53642	935746	29.38	24173	14660	13	25	0
157	127_171	236-27	70	70	39	30	16	2	936150	936150	864595	801417	572845	103995	70	52310	936150	29.37	29570	18517	13	22	0
158	127_172	236-28	72	72	41	28	12	1	878828	878828	802455	700323	444173	53688	72	53688	878828	29.39	27239	12086	12	25	0
159	127_173	236-38	68	68	34	25	12	4	933911	933911	851158	788014	572934	294967	68	108816	933911	29.37	35418	16469	9	19	0
160	127_174	236-47	75	75	41	33	14	1	948700	948700	870229	817762	511117	63049	75	63049	948700	29.32	26422	15050	13	25	0
161	127_175	236-48	63	63	35	25	11	4	925015	925015	852789	779341	524702	265372	63	91110	925015	29.41	31138	18432	9	19	0
162	127_176	237-4	63	63	37	26	11	3	923319	923319	857688	769901	511291	209036	63	93645	923319	29.38	28415	17026	10	20	0
163	127_177	237-7	65	65	41	26	9	2	876118	876118	808651	701776	390981	125284	65	67133	876118	29.41	23959	14169	11	23	0
164	127_178	237-8	73	73	43	31	13	2	961105	961105	882298	792526	473549	119225	73	67075	961105	29.25	24905	16057	14	26	0
165	127_179	237-9	84	84	46	32	14	1	960385	960385	873855	766704	476049	66993	84	66993	960385	29.28	24945	13605	15	28	0
166	127_180	237-10	75	75	44	29	7	2	925477	925477	840915	732184	355368	158830	75	92428	925477	29.35	19801	14363	12	26	0
167	127_181	272-37	153	153	59	25	3	0	934156	934156	702501	450878	127473	0	153	49214	934156	29.39	9925	5066	27	59	0
168	127_182	272-41	69	69	36	26	13	5	906214	906214	834372	767173	551718	269654	69	61588	906214	29.38	31208	16118	10	20	0
169	127_183	272-43	70	70	34	25	15	5	966361	966361	883171	820754	649423	323562	70	85381	966361	29.25	31742	21593	10	19	0
170	127_184	272-45	76	76	39	29	15	1	958228	958228	869626	799586	552878	71847	76	71847	958228	29.33	29005	17827	13	23	0
171	127_185	272-47	81	81	42	33	11	2	953961	953961	863615	799104	405045	108059	81	57351	953961	29.31	23484	14209	14	27	0
172	127_186	274-7	72	72	32	25	16	5	968877	968877	881072	834654	676753	321242	72	81871	968877	29.26	31713	21998	10	19	0
173	127_187	274-9	71	71	35	26	13	5	967255	967255	886976	823518	590013	322236	71	82167	967255	29.27	32324	18336	10	20	0
174	127_188	274-15	59	59	34	24	13	6	905152	905152	835099	766240	593779	358505	59	73051	905152	29.38	33030	18562	9	18	0
175	127_300	330	97	97	55	36	4	1	896928	896928	785452	651739	163455	51614	97	51614	896928	29.4	15411	8467	20	39	0
176	189	283	60	60	37	23	10	3	902863	902863	853676	750200	515215	220882	60	92824	902863	29.34	34366	19493	9	18	0
177	190	997	50	50	26	17	8	4	894953	894953	842654	782640	668517	524939	50	197559	894953	29.32	86122	16418	4	9	0
178	191	111	50	50	26	19	9	4	887074	887074	834439	785669	598069	413372	50	170892	887074	29.3	42305	21634	5	12	0
179	194	383	65	65	35	29	11	4	912000	912000	843954	799285	496346	261971	65	104979	912000	29.39	26716	17083	10	21	0
180	195	102181	71	71	38	28	11	3	913920	913920	833825	767276	466870	208967	71	105127	913920	29.38	26393	15943	11	22	0
181	196	509-1	63	63	33	27	12	4	911784	911784	838201	793274	541363	277461	63	105064	911784	29.39	29131	18502	9	19	0
182	197	74-65855	65	65	36	30	11	4	908388	908388	837407	794114	485379	261744	65	104821	908388	29.39	26825	15838	10	21	0
183	198	510	211	210	50	35	11	0	1117384	1116426	848184	737036	347464	0	211	45433	1117384	29.38	16819	5719	22	49	0
184	199	13	99	99	44	28	9	1	938038	938038	824709	689739	352469	55766	99	55766	938038	29.42	20485	9692	15	30	0
185	200	521789-1789	75	75	43	28	10	2	872168	872168	793897	690660	391453	113842	75	57306	872168	29.35	22762	13123	12	25	0
186	201	9603	88	88	41	27	11	1	889526	889526	776677	664415	410802	78189	88	78189	889526	29.34	23500	9692	13	28	0
187	202	8028	86	86	40	23	11	3	937552	937552	823009	686317	476161	214072	86	78347	937552	29.37	25778	9417	11	25	0.11
188	203	F65	85	85	44	25	9	2	917012	917012	812926	654517	378939	139205	85	79051	917012	29.37	20997	9406	13	29	0
189	204	71929	68	68	35	25	11	4	912100	912100	836152	758187	514666	268792	68	96427	912100	29.36	31610	15806	9	20	0
190	205	F138	86	86	44	25	10	2	921726	921726	822971	662635	415810	146417	86	79543	921726	29.37	23060	9556	12	28	0
191	206	98119	73	73	45	27	9	1	892047	892047	819326	671969	367341	50320	73	50320	892047	29.41	20509	10788	13	27	0
192	207	F373	104	104	48	29	9	0	910892	910892	795609	656234	331599	0	104	49507	910892	29.39	18529	8930	16	32	0
193	208	611	59	59	32	25	12	5	903445	903445	843783	788844	575728	331542	59	104999	903445	29.38	40353	18750	8	17	0
194	209	A314	64	64	33	27	13	3	906816	906816	841469	796244	565851	207754	64	105004	906816	29.4	35074	18576	9	19	0
195	210	72248	68	68	32	26	12	5	914784	914784	842298	797581	573816	329647	68	105005	914784	29.37	40353	18659	8	18	0
196	211	A612-72913	86	86	32	25	14	4	935227	935227	838439	788131	604616	261762	86	104999	935227	29.37	29948	18659	10	19	0
197	212	2643	78	78	46	30	9	1	914526	914526	827917	704650	344512	52527	78	52527	914526	29.42	23075	10440	14	29	0
198	213	C6468-1	118	118	48	27	7	1	947313	947313	793046	637861	275320	52455	118	52455	947313	29.36	18808	7909	17	36	0
199	214	32564	70	70	42	27	10	0	871021	871021	796054	678354	368835	0	70	49614	871021	29.41	23016	12607	13	25	0
200	215	F127	95	95	48	36	10	1	945924	945924	839924	753983	340305	65790	95	65790	945924	29.36	17230	11807	17	32	0
201	216	F118	81	81	47	28	9	0	881212	881212	798136	643237	330981	0	81	49466	881212	29.49	20423	9390	14	30	0
202	217	93801	89	89	47	35	9	1	932188	932188	834536	746843	308395	65790	89	65790	932188	29.32	17949	12160	17	31	0
203	218	172	89	89	48	35	8	1	926588	926588	825990	729732	278473	65790	89	65790	926588	29.29	17658	11807	17	32	0
204	219	72242	62	62	32	25	12	5	904891	904891	838866	788295	575484	331433	62	105019	904891	29.38	40353	18834	8	17	0
205	220	72866	75	75	35	25	12	4	920003	920003	834442	762477	539648	268680	75	96297	920003	29.37	28283	15808	10	20	0
206	221	71607	70	70	35	25	11	4	911292	911292	832790	757566	514381	269099	70	96318	911292	29.37	31610	15807	9	20	0
