# Supplementary material for: Genomics-based epidemiology of bovine Mycoplasma bovis strains in Israel
Source: BMC Genomics. 2020 Jan 22;21:70. doi: 10.1186/s12864-020-6460-0 (PMC6977290; doi:10.1186/s12864-020-6460-0)
Supplement: Supplementary file 3 — Additional file 3: Table S3. Nucleotide substitution model selection. [file 12864_2020_6460_MOESM3_ESM.xlsx]

## Sheet: 1_all
Model	#Param	BIC	AICc	lnL	Invariant	Gamma	R	Freq A	Freq T	Freq C	Freq G	A=>T	A=>C	A=>G	T=>A	T=>C	T=>G	C=>A	C=>T	C=>G	G=>A	G=>T	G=>C
GTR	187	459248	456931	-228278	n/a	n/a	4.35978	0.262365	0.262463	0.237758	0.237413	0.05	0.02	0.19	0.05	0.19	0.02	0.02	0.21	0.01	0.21	0.02	0.01
GTR+I	188	459262	456933	-228278	0	n/a	4.35982	0.262365	0.262463	0.237758	0.237413	0.05	0.02	0.19	0.05	0.19	0.02	0.02	0.21	0.01	0.21	0.02	0.01
GTR+G	188	459266	456937	-228281	n/a	200	4.36456	0.262365	0.262463	0.237758	0.237413	0.05	0.02	0.19	0.05	0.19	0.02	0.02	0.21	0.01	0.21	0.02	0.01
GTR+G+I	189	459280	456939	-228281	0	200	4.36456	0.262365	0.262463	0.237758	0.237413	0.05	0.02	0.19	0.05	0.19	0.02	0.02	0.21	0.01	0.21	0.02	0.01
T92	181	461952	459709	-229674	n/a	n/a	4.42487	0.262414	0.262414	0.237586	0.237586	0.02	0.02	0.19	0.02	0.19	0.02	0.02	0.21	0.02	0.21	0.02	0.02
T92+I	182	461966	459711	-229674	0	n/a	4.42487	0.262414	0.262414	0.237586	0.237586	0.02	0.02	0.19	0.02	0.19	0.02	0.02	0.21	0.02	0.21	0.02	0.02
T92+G	182	461970	459716	-229676	n/a	200	4.43036	0.262414	0.262414	0.237586	0.237586	0.02	0.02	0.19	0.02	0.19	0.02	0.02	0.21	0.02	0.21	0.02	0.02
HKY	183	461981	459713	-229674	n/a	n/a	4.42489	0.262365	0.262463	0.237758	0.237413	0.02	0.02	0.19	0.02	0.19	0.02	0.02	0.21	0.02	0.21	0.02	0.02
T92+G+I	183	461985	459718	-229676	0	200	4.43036	0.262414	0.262414	0.237586	0.237586	0.02	0.02	0.19	0.02	0.19	0.02	0.02	0.21	0.02	0.21	0.02	0.02
TN93	184	461995	459715	-229674	n/a	n/a	4.4249	0.262365	0.262463	0.237758	0.237413	0.02	0.02	0.19	0.02	0.19	0.02	0.02	0.21	0.02	0.21	0.02	0.02
HKY+I	184	461995	459715	-229674	0	n/a	4.42478	0.262365	0.262463	0.237758	0.237413	0.02	0.02	0.19	0.02	0.19	0.02	0.02	0.21	0.02	0.21	0.02	0.02
HKY+G	184	461999	459720	-229676	n/a	200	4.43039	0.262365	0.262463	0.237758	0.237413	0.02	0.02	0.19	0.02	0.19	0.02	0.02	0.21	0.02	0.21	0.02	0.02
TN93+I	185	462009	459717	-229674	0	n/a	4.42491	0.262365	0.262463	0.237758	0.237413	0.02	0.02	0.19	0.02	0.19	0.02	0.02	0.21	0.02	0.21	0.02	0.02
TN93+G	185	462014	459722	-229676	n/a	200	4.43039	0.262365	0.262463	0.237758	0.237413	0.02	0.02	0.19	0.02	0.19	0.02	0.02	0.21	0.02	0.21	0.02	0.02
HKY+G+I	185	462014	459722	-229676	0	200	4.43039	0.262365	0.262463	0.237758	0.237413	0.02	0.02	0.19	0.02	0.19	0.02	0.02	0.21	0.02	0.21	0.02	0.02
TN93+G+I	186	462028	459724	-229676	0	200	4.43039	0.262365	0.262463	0.237758	0.237413	0.02	0.02	0.19	0.02	0.19	0.02	0.02	0.21	0.02	0.21	0.02	0.02
K2	180	462673	460443	-230042	n/a	n/a	4.42761	0.25	0.25	0.25	0.25	0.02	0.02	0.2	0.02	0.2	0.02	0.02	0.2	0.02	0.2	0.02	0.02
K2+I	181	462688	460445	-230042	0	n/a	4.4276	0.25	0.25	0.25	0.25	0.02	0.02	0.2	0.02	0.2	0.02	0.02	0.2	0.02	0.2	0.02	0.02
K2+G	181	462692	460450	-230044	n/a	200	4.43297	0.25	0.25	0.25	0.25	0.02	0.02	0.2	0.02	0.2	0.02	0.02	0.2	0.02	0.2	0.02	0.02
K2+G+I	182	462707	460452	-230044	0	200	4.43297	0.25	0.25	0.25	0.25	0.02	0.02	0.2	0.02	0.2	0.02	0.02	0.2	0.02	0.2	0.02	0.02
JC	179	504680	502462	-251052	n/a	n/a	0.5	0.25	0.25	0.25	0.25	0.08	0.08	0.08	0.08	0.08	0.08	0.08	0.08	0.08	0.08	0.08	0.08
JC+I	180	504694	502464	-251052	0	n/a	0.5	0.25	0.25	0.25	0.25	0.08	0.08	0.08	0.08	0.08	0.08	0.08	0.08	0.08	0.08	0.08	0.08
JC+G	180	504711	502481	-251060	n/a	200	0.5	0.25	0.25	0.25	0.25	0.08	0.08	0.08	0.08	0.08	0.08	0.08	0.08	0.08	0.08	0.08	0.08
JC+G+I	181	504725	502483	-251060	0	200	0.5	0.25	0.25	0.25	0.25	0.08	0.08	0.08	0.08	0.08	0.08	0.08	0.08	0.08	0.08	0.08	0.08
Table3S. Maximum Likelihood fits of 24 different nucleotide substitution models
NOTE.-- Models with the lowest BIC scores (Bayesian Information Criterion) are considered to describe the substitution pattern the best. For each model, AICc value (Akaike Information Criterion, corrected), Maximum Likelihood value (lnL), and the number o
Abbreviations: TR: General Time Reversible; HKY: Hasegawa-Kishino-Yano; TN93: Tamura-Nei; T92: Tamura 3-parameter; K2: Kimura 2-parameter; JC: Jukes-Cantor./div>
1. Nei M. and Kumar S. (2000). Molecular Evolution and Phylogenetics. Oxford University Press, New York.
2. Kumar S., Stecher G., Li M., Knyaz C., and Tamura K. (2018). MEGA X: Molecular Evolutionary Genetics Analysis across computing platforms. Molecular Biology and Evolution 35:1547-1549.
Disclaimer: Although utmost care has been taken to ensure the correctness of the caption, the caption text is provided "as is" without any warranty of any kind. Authors advise the user to carefully check the caption prior to its use for any purpose and re

## Sheet: 8_all
Model	#Param	BIC	AICc	lnL	Invariant	Gamma	R	Freq A	Freq T	Freq C	Freq G	A=>T	A=>C	A=>G	T=>A	T=>C	T=>G	C=>A	C=>T	C=>G	G=>A	G=>T	G=>C
GTR+G	458	871253	865070	-432077	n/a	3.26521	3.56267	0.255812	0.256155	0.243114	0.244919	0.05	0.02	0.2	0.05	0.18	0.02	0.02	0.19	0.02	0.21	0.02	0.02
GTR+G+I	459	871269	865072	-432077	0	3.26521	3.56267	0.255812	0.256155	0.243114	0.244919	0.05	0.02	0.2	0.05	0.18	0.02	0.02	0.19	0.02	0.21	0.02	0.02
T92+G	452	874435	868333	-433714	n/a	3.12211	4.48207	0.255983	0.255983	0.244017	0.244017	0.02	0.02	0.2	0.02	0.2	0.02	0.02	0.21	0.02	0.21	0.02	0.02
T92+G+I	453	874451	868335	-433714	0	3.12211	4.48207	0.255983	0.255983	0.244017	0.244017	0.02	0.02	0.2	0.02	0.2	0.02	0.02	0.21	0.02	0.21	0.02	0.02
HKY+G	454	874466	868337	-433714	n/a	3.12209	4.48207	0.255812	0.256155	0.243114	0.244919	0.02	0.02	0.2	0.02	0.2	0.02	0.02	0.21	0.02	0.21	0.02	0.02
TN93+G	455	874471	868329	-433709	n/a	3.12827	4.41878	0.255812	0.256155	0.243114	0.244919	0.02	0.02	0.2	0.02	0.2	0.02	0.02	0.21	0.02	0.2	0.02	0.02
HKY+G+I	455	874482	868339	-433714	0	3.12209	4.48207	0.255812	0.256155	0.243114	0.244919	0.02	0.02	0.2	0.02	0.2	0.02	0.02	0.21	0.02	0.21	0.02	0.02
TN93+G+I	456	874487	868331	-433709	0	3.12827	4.41878	0.255812	0.256155	0.243114	0.244919	0.02	0.02	0.2	0.02	0.2	0.02	0.02	0.21	0.02	0.2	0.02	0.02
K2+G	451	875040	868951	-434025	n/a	3.13595	4.48464	0.25	0.25	0.25	0.25	0.02	0.02	0.2	0.02	0.2	0.02	0.02	0.2	0.02	0.2	0.02	0.02
K2+G+I	452	875055	868953	-434025	0	3.13595	4.48464	0.25	0.25	0.25	0.25	0.02	0.02	0.2	0.02	0.2	0.02	0.02	0.2	0.02	0.2	0.02	0.02
GTR	457	876964	870794	-434940	n/a	n/a	3.3915	0.255812	0.256155	0.243114	0.244919	0.05	0.02	0.2	0.05	0.18	0.02	0.02	0.19	0.02	0.21	0.02	0.02
GTR+I	458	876980	870796	-434940	0	n/a	3.3915	0.255812	0.256155	0.243114	0.244919	0.05	0.02	0.2	0.05	0.18	0.02	0.02	0.19	0.02	0.21	0.02	0.02
T92	451	880105	874016	-436557	n/a	n/a	4.23155	0.255983	0.255983	0.244017	0.244017	0.02	0.02	0.2	0.02	0.2	0.02	0.02	0.21	0.02	0.21	0.02	0.02
T92+I	452	880120	874018	-436557	0	n/a	4.23155	0.255983	0.255983	0.244017	0.244017	0.02	0.02	0.2	0.02	0.2	0.02	0.02	0.21	0.02	0.21	0.02	0.02
HKY	453	880135	874020	-436557	n/a	n/a	4.23155	0.255812	0.256155	0.243114	0.244919	0.02	0.02	0.2	0.02	0.2	0.02	0.02	0.21	0.02	0.21	0.02	0.02
TN93	454	880149	874020	-436556	n/a	n/a	4.20177	0.255812	0.256155	0.243114	0.244919	0.02	0.02	0.2	0.02	0.2	0.02	0.02	0.21	0.02	0.2	0.02	0.02
HKY+I	454	880151	874022	-436557	0	n/a	4.23155	0.255812	0.256155	0.243114	0.244919	0.02	0.02	0.2	0.02	0.2	0.02	0.02	0.21	0.02	0.21	0.02	0.02
TN93+I	455	880164	874022	-436556	0	n/a	4.20177	0.255812	0.256155	0.243114	0.244919	0.02	0.02	0.2	0.02	0.2	0.02	0.02	0.21	0.02	0.2	0.02	0.02
K2	450	880669	874593	-436847	n/a	n/a	4.23397	0.25	0.25	0.25	0.25	0.02	0.02	0.2	0.02	0.2	0.02	0.02	0.2	0.02	0.2	0.02	0.02
K2+I	451	880684	874595	-436847	0	n/a	4.23397	0.25	0.25	0.25	0.25	0.02	0.02	0.2	0.02	0.2	0.02	0.02	0.2	0.02	0.2	0.02	0.02
JC+G	450	947650	941574	-470337	n/a	3.69323	0.5	0.25	0.25	0.25	0.25	0.08	0.08	0.08	0.08	0.08	0.08	0.08	0.08	0.08	0.08	0.08	0.08
JC+G+I	451	947665	941576	-470337	0	3.69323	0.5	0.25	0.25	0.25	0.25	0.08	0.08	0.08	0.08	0.08	0.08	0.08	0.08	0.08	0.08	0.08	0.08
JC	449	952389	946327	-472714	n/a	n/a	0.5	0.25	0.25	0.25	0.25	0.08	0.08	0.08	0.08	0.08	0.08	0.08	0.08	0.08	0.08	0.08	0.08
JC+I	450	952404	946329	-472714	0	n/a	0.5	0.25	0.25	0.25	0.25	0.08	0.08	0.08	0.08	0.08	0.08	0.08	0.08	0.08	0.08	0.08	0.08
Table. Maximum Likelihood fits of 24 different nucleotide substitution models
NOTE.-- Models with the lowest BIC scores (Bayesian Information Criterion) are considered to describe the substitution pattern the best. For each model, AICc value (Akaike Information Criterion, corrected), Maximum Likelihood value (lnL), and the number of parameters (including branch lengths) are also presented [1]. Non-uniformity of evolutionary rates among sites may be modeled by using a discr…
Abbreviations: TR: General Time Reversible; HKY: Hasegawa-Kishino-Yano; TN93: Tamura-Nei; T92: Tamura 3-parameter; K2: Kimura 2-parameter; JC: Jukes-Cantor./div>
1. Nei M. and Kumar S. (2000). Molecular Evolution and Phylogenetics. Oxford University Press, New York.
2. Kumar S., Stecher G., Li M., Knyaz C., and Tamura K. (2018). MEGA X: Molecular Evolutionary Genetics Analysis across computing platforms. Molecular Biology and Evolution 35:1547-1549.
Disclaimer: Although utmost care has been taken to ensure the correctness of the caption, the caption text is provided "as is" without any warranty of any kind. Authors advise the user to carefully check the caption prior to its use for any purpose and report any errors or problems to the authors immediately (www.megasoftware.net). In no event shall the authors and their employers be liable for a…
