# Supplementary material for: Genomics-based epidemiology of bovine Mycoplasma bovis strains in Israel
Source: BMC Genomics. 2020 Jan 22;21:70. doi: 10.1186/s12864-020-6460-0 (PMC6977290; doi:10.1186/s12864-020-6460-0)
Supplement: Supplementary file 5 — Additional file 5. WGS-SNP-based phylogenetic tree presented in Fig. 3b allows to see the scale bar and branches of support. This file can be opened using MEGA software [25] or via public available servers, e.g. the NCBI Tree Viewer (https://www.ncbi.nlm.nih.gov/tools/treeviewer/), ETE Toolkit (http://etetoolkit.org/treeview/) etc. [file 12864_2020_6460_MOESM5_ESM.zip]

Archive with 1 entries (1 files):
- Fig_3B_Supplimentary_file_2.nwk
