# Supplementary material for: Genomics-based epidemiology of bovine Mycoplasma bovis strains in Israel
Source: BMC Genomics. 2020 Jan 22;21:70. doi: 10.1186/s12864-020-6460-0 (PMC6977290; doi:10.1186/s12864-020-6460-0)
Supplement: Supplementary file 5 — Additional file 5. WGS-SNP-based phylogenetic tree presented in Fig. 3b allows to see the scale bar and branches of support. This file can be opened using MEGA software [25] or via public available servers, e.g. the NCBI Tree Viewer (https://www.ncbi.nlm.nih.gov/tools/treeviewer/), ETE Toolkit (http://etetoolkit.org/treeview/) etc. [file 12864_2020_6460_MOESM5_ESM.zip › Fig_3B_Supplimentary_file_2.nwk]

((((((((((((((((((((33_111449_M_2011_IL:0.00053923,36_126814_M_2012_IL:0.00043440)0.9960:0.00059350,154_18525_L_2008_IL:0.00057713)0.8720:0.00032807,(10_928_M_2008_IL:0.00056373,20_991-2_M_2008_IL:0.00101265)0.2320:0.00007902)0.0800:0.00000000,(21_889_M_2008_IL:0.00057969,6_6099_M_2007_IL:0.00045878)0.8380:0.00069502)0.1100:0.00038297,(9_432_M_2008_IL:0.00044232,(46_170217_M_2013_IL:0.00103705,(23_10-155_M_2008_IL:0.00024463,(37_129771_M_2012_IL:0.00076114,45_139667_M_2013_IL:0.00098759)1.0000:0.00047188)0.8060:0.00018932)0.6000:0.00008467)0.9580:0.00035387)0.0800:0.00015885,(155_70262-1_V_2010_IL:0.00072008,(196_509_1_M_2009_IL:0.00059096,(163_270940_L_2016_IL:0.00204592,40_147529_M_2012_IL:0.00078294)0.5840:0.00007226)0.9340:0.00050818)0.2180:0.00014450)0.5780:0.00035409,((14_5428_M_2008_IL:0.00036633,15_2715_M_2008_IL:0.00047859)0.9780:0.00058693,(34_108432_M_2011_IL:0.00098506,(153_5028_L_2008_IL:0.00103134,(50_178843_M_2013_IL:0.00175147,(12_2621_M_2008_IL:0.00036049,(18_1662_M_2008_IL:0.00041101,7_347_M_2008_IL:0.00024288)0.8060:0.00024025)0.4960:0.00009088)0.8020:0.00036952)0.8440:0.00029918)0.6780:0.00018307)0.6600:0.00027409)0.8640:0.00100125,((117_261553-9503_J_2016_AU:0.00028295,118_261553-9655_J_2016_AU:0.00044485)1.0000:0.00207144,(((114_41569_L_2009_AU:0.00069577,115_2583_Lr_2009_AU:0.00066985)0.1400:0.00009019,(116_63307_L_2010_AU:0.00036755,209_A314_N_2010_AU:0.00073098)0.6300:0.00019734)0.3880:0.00022223,(32_65714_M_2011_IL:0.00682553,(29_883_M_2010_IL:0.00020841,(208_611_J_2010_AU:0.00025055,(219_72242_L_2010_IL:0.00028052,(210_72248_N_2010_AU:0.00026005,211_A612_J_2010_AU:0.00073586)0.4220:0.00015547)0.6360:0.00023903)0.6720:0.00035985)0.8800:0.00031045)0.5140:0.00042989)0.7980:0.00039512)0.8540:0.00253526)0.1500:0.00041091,((((24_783_M_2009_IL:0.00179807,79_280413_M_2016_IL:0.00310533)0.2420:0.00012910,127_3893_L_2007_HU:0.00098455)0.5140:0.00017876,13_2622_M_2008_IL:0.00026753)0.7040:0.00069106,((((((((63_222991_M_2015_IL:0.00051616,65_227457_M_2015_IL:0.00050174)0.2200:0.00026252,67_227455_M_2015_IL:0.00024307)0.2140:0.00012785,68_227465_M_2015_IL:0.00049079)0.2360:0.00011742,(61_220642_M_2015_IL:0.00034662,(66_227456_M_2015_IL:0.00022950,76_254410_M_2016_IL:0.00031114)0.9720:0.00027751)0.5240:0.00014279)0.6660:0.00016656,70_228404_M_2015_IL:0.00060456)0.5860:0.00006233,58_209716_M_2014_IL:0.00034699)1.0000:0.00209161,((08M_L_2008_CN:0.00077214,NM_2012_J_2012_CN:0.00229440)0.4580:0.00016110,((CQ-W70_L_2008_CN:0.00143004,Hubei-1_J_2012_CN:0.00061598)0.5420:0.00031324,(HB0801_L_2008_CN:0.00062091,Ningxia-1_L_2013_CN:0.00214758)0.4280:0.00001844)0.1780:0.00000000)0.9420:0.00070791)0.4700:0.00025815,((((Mb03-Milk-NSW-2007:0.00278620,Mb83-Joint-TAS-2014:0.00291288)0.1500:0.00073255,Mb21-Milk-NSW-2012:0.00183805)0.1080:0.00039883,Mb91-Milk-QLD-2012:0.00293227)0.0680:0.00055840,(71_241741_M_2015_IL:0.01961196,(60_216555_M_2014_IL:0.02416440,((19_100217-23_M_2008_IL:0.00082038,27_102168_M_2009_IL:0.00035428)1.0000:0.06120605,((84_290364_M_2017_IL:0.00030308,85_294301_M_2017_IL:0.00089635)1.0000:0.09046215,((72_242384_M_2015_IL:0.00205623,75_261002_M_2016_IL:0.00178235)0.8940:0.00035261,(41_161791_M_2012_IL:0.00033149,(57_207520_M_2014_IL:0.00029261,(55_196966_M_2014_IL:0.00030303,(54_194787_M_2014_IL:0.00056418,62_219047_M_2015_IL:0.00070055)0.5240:0.00015059)0.6140:0.00027135)0.9960:0.00060388)0.7360:0.00017748)1.0000:0.09964618)0.9420:0.01951659)0.9960:0.01234346)0.8740:0.00573925)0.9300:0.00500217)0.0020:0.00097169)0.0000:0.00133825)0.0020:0.00059976)0.0020:0.00067258,(Mb29-Milk-NSW-2013:0.00284598,(Mb40-Milk-VIC-2014:0.00350557,(158_219363_L_2015_IL:0.00248952,(80_290360_M_2017_IL:0.00065915,(113_261552_L_2016_AU:0.00052509,120_261552-2741_L_2016_AU:0.00097369)0.4920:0.00030264)1.0000:0.00255714)0.4920:0.00027926)0.5840:0.00040478)0.5480:0.00072493)0.0100:0.00179757,(Mb60-Semen-TAS-2013:0.00380254,((((204_71929_L_2010_LT:0.00039307,220_72866_L_2010_IL:0.00000000)0.4220:0.00007900,221_71607_L_2010_IL:0.00031509)1.0000:0.02114319,30_86812_M_2010_IL:0.00270115)0.7300:0.00421228,((Mb06-Milk-NSW-2007:0.00088834,Mb08-Milk-NSW-2007:0.00160827)0.9760:0.00245912,(Mb41-Milk-VIC-2014:0.00455573,((119_261552-3688_L_2016_AU:0.00096300,162_268681_E_2016_IL:0.00068185)1.0000:0.00223385,(Mb87-Milk-VIC-2011:0.00286467,((112_1254_L_2006_AU:0.00069873,25_26443_M_2009_IL:0.00047477)0.1620:0.00032319,((((197_74_65855_M_2010_IL:0.00079651,47_170228_M_2013_IL:0.00084276)0.9860:0.00090730,111_2D_Ph_2006_AU:0.00038648)0.3300:0.00024193,109_2A_Ph_2006_AU:0.00036932)0.5780:0.00056629,(35_127377_M_2012_IL:0.00152008,(110_H_J_2006_AU:0.00137451,(((11_758_M_2008_IL:0.00101951,26_701_M_2009_IL:0.00060568)0.3800:0.00055020,(17_110_M_2008_IL:0.00037081,194_383_M_2008_IL:0.00058602)0.4100:0.00023664)0.0240:0.00028426,(195_102181_M_2009_IL:0.00047122,(167_287942_L_2017_IL:0.00272941,(156_72211_V_2010_IL:0.00016014,28_299_M_2010_IL:0.00020385)0.3420:0.00021167)1.0000:0.00064137)0.5940:0.00039236)0.5260:0.00042679)0.1120:0.00040592)0.0180:0.00025557)0.0620:0.00043085)0.8320:0.00064752)0.7940:0.00079587)0.2300:0.00008446)0.1100:0.00013214)0.1940:0.00029015)0.0240:0.00020104)0.0160:0.00093866)0.2200:0.00146130,(175_236-48_M_2007_WA_USA:0.00333646,(171_236-27_M_2008_WA_USA:0.00102439,176_237-4_M_2006_WA_USA:0.00109641)0.8380:0.00017991)0.9980:0.00090915)0.2400:0.00161169,(150_5180_L_2006_IL:0.02778415,94_161801_M_2013_RU:0.01347344)0.5960:0.00455109)0.2720:0.00056386,170_236-22_M_2008_WA_USA:0.00802042)0.6160:0.00512647,172_236-28_M_2008_WA_USA:0.06582133)0.8580:0.00700823,(96_180323_M_2013_RU:0.03097894,(173_236-38_M_2008_WA_USA:0.02290363,52_193896_M_2014_IL:0.01458327)1.0000:0.00996420)0.9520:0.00440549)1.0000:0.00846364,(174_236-47_M_2007_WA_USA:0.03413739,(((39_147524_M_2012_IL:0.00058443,48_173159_M_2013_IL:0.00312726)1.0000:0.01114410,(42_138892_M_2013_IL:0.00028622,44_138518_M_2013_IL:0.00017372)0.9820:0.00123888)0.9920:0.01514587,(((((((181_272-37_M_2017_WA_USA:0.00097553,183_272-43_M_2017_WA_USA:0.00017870)0.3360:0.00006680,186_274-7_M_2017_WA_USA:0.00026573)0.5680:0.00017400,185_272-47_M_2017_WA_USA:0.00049328)0.2480:0.00003494,187_274-9_M_2017_WA_USA:0.00036408)0.4920:0.00009571,184_272-45_M_2017_WA_USA:0.00044203)1.0000:0.01858180,(95_233310_M_2015_RU:0.11541553,(182_272-41_M_2017_WA_USA:0.00141311,188_274-15_M_2017_WA_USA:0.00041625)1.0000:0.11602424)0.9840:0.10222683)0.5060:0.05190372,(169_236-21_M_2008_WA_USA:0.02243882,(((((((((137_148139_L_2012_RO:0.00143230,138_149697_L_2012_RO:0.00036393)0.8700:0.00087878,157_168689_FT_2013_IL:0.00105296)0.9840:0.00193902,(134_F897_L_2014_HU:0.00216920,141_F790_L_2014_RO:0.00041133)0.8860:0.00053682)1.0000:0.00254395,(213_C6468_1_L_2009_HU:0.00000000,217_93801_L_2011_HU:0.00000000)1.0000:0.01014024)0.2220:0.00581771,(218_172_L_2011_HU:0.00163598,((135_212255_L_2014_HU:0.00023049,74_256832_M_2016_IL:0.00062367)1.0000:0.00083828,(215_F127_L_2010_HU:0.00060719,(142_253726_L_2016_RO:0.00155384,166_286093-1_Lr_2017_IL:0.00175818)1.0000:0.01868902)0.9880:0.00082897)0.9980:0.00876316)0.1700:0.00067277)0.1160:0.00066682,((178_237-8_M_2007_WA_USA:0.00019872,179_237-9_M_2007_WA_USA:0.00016390)1.0000:0.00467909,(JF4278_M_2008_CH:0.00090193,(198_510_M_2011_IL:0.00128189,(59_215948_M_2014_IL:0.00090400,69_227462_M_2015_IL:0.00069543)1.0000:0.00276753)0.9980:0.00192953)0.2180:0.00000000)0.1880:0.00176460)0.0420:0.00033911,164_270649_L_2016_IL:0.00465824)0.0820:0.00041755,(133_F597_L_2013_HU:0.02284345,180_237_10_M_2007_WA_USA:0.02815971)0.2180:0.00729092)0.8440:0.00472833,((((((((38_145863_M_2012_IL:0.00056777,43_161032_M_2013_IL:0.00060457)0.9840:0.00038624,56_200215_M_2014_IL:0.00050845)0.8700:0.00030657,64_224709_M_2015_IL:0.00113843)0.9600:0.00040159,93_140015_M_2013_RO:0.00103162)0.7960:0.00308207,81_290363_M_2017_IL:0.00070301)0.4400:0.00399675,136_F1106_L_2016_HU:0.00078783)0.4060:0.00048764,83_290372_M_2017_IL:0.00143446)1.0000:0.02009294,((161_267780_L_2016_IL:0.08305548,177_237-7_M_2007_WA_USA:0.03315827)1.0000:0.04670493,(((((200_521789_1789_L_2006_LT:0.00022889,22_514_M_2008_IL:0.00043863)0.8460:0.00015972,97_81_L_2006_LT:0.00041708)1.0000:0.00560597,(1_KS-1_M_1994_IL:0.00190168,2_KS-11_M_1997_IL:0.00288148)1.0000:0.00620636)1.0000:0.00252609,PG45_M_1961_USA:0.00100168)1.0000:0.11230024,((((((((((159_227285_L_2015_IL:0.00090611,168_290634_L_2017_IL:0.00119217)0.6460:0.00007101,106_F584_L_2013_LT:0.00074266)0.8440:0.00027031,(104_F472_L_2012_LT:0.00036662,105_F562_L_2012_LT:0.00119239)0.2520:0.00021490)0.2640:0.00008253,49_171852_M_2013_IL:0.00096707)0.6120:0.00033401,82_291066_M_2017_IL:0.00911512)0.9920:0.01062322,(103_F445_L_2011_LT:0.00084528,(132_97640_L_2011_HU:0.00048410,206_98119_L_2011_LT:0.00028978)0.7360:0.00044408)0.4660:0.00038478)0.8900:0.00145266,216_F118_L_2010_HU:0.00099103)0.8900:0.00329446,123_4877_L_2006_HU:0.00063351)0.8900:0.00107361,129_2600_L_2008_HU:0.00167269)0.8920:0.00700498,((((((203_F65_L_2010_LT:0.00009823,205_F138_L_2010_LT:0.00055329)0.9780:0.00092978,100_2832_L_2008_LT:0.00149075)0.4160:0.00053559,99_0-747_L_2008_LT:0.00187120)0.3000:0.00029030,(202_8028_L_2008_LT:0.00075857,8_3574_M_2008_IL:0.00043299)0.7460:0.00048122)1.0000:0.00486499,101_4036_L_2009_LT:0.00307230)0.2620:0.00022543,(((((((130_6866_L_2008_HU:0.00073258,131_67405_L_2010_HU:0.00258930)0.7220:0.00017505,214_32564_L_2009_HU:0.00060653)0.8840:0.00143866,98_7910_L_2007_LT:0.00216351)0.8040:0.00051070,128_9593_L_2008_HU:0.00121126)0.7640:0.00055787,207_F373_L_2011_LT:0.00461029)0.8320:0.00097769,148_6226_N_2006_IL:0.00170565)0.5900:0.00042004,(201_9603_L_2007_LT:0.00255695,((145_9771_L_2006_IL:0.00187723,147_3181_L_2006_IL:0.00094427)0.5220:0.00019016,(144_7245_L_2006_IL:0.00124912,((((121_8830_L_2006_HU:0.00007020,151_1972_L_2007_IL:0.00133917)0.6340:0.00091383,(125_77_L_2006_HU:0.00076910,152_6656_L_2008_IL:0.00121373)0.5260:0.00067479)0.3300:0.00024611,(124_3374_L_2006_HU:0.00059312,212_2643_L_2007_HU:0.00084014)0.6380:0.00043122)0.4140:0.00028252,(89_14_S_NA_IL:0.00048688,((122_2029_L_2006_HU:0.00035700,199_13_S_NA_IL:0.00066688)0.4000:0.00019798,(92_3_S_2001_IL:0.00062426,(90_8_S_2005_IL:0.00044072,91_9_S_2004_IL:0.00045206)0.8620:0.00049278)0.4580:0.00027058)0.1580:0.00016883)0.8700:0.00103296)0.7180:0.00083293)0.6320:0.00037441)1.0000:0.00148448)1.0000:0.00238368)0.3580:0.00021874)1.0000:0.01977021)1.0000:0.04251880)0.9660:0.02942312)0.9780:0.09492917)0.4920:0.02917957)0.4980:0.02554316)0.4940:0.04226708)0.4140:0.01266857)0.4040:0.02464767)0.3540:0.00842222)0.8160:0.20837464,86_294298_M_2017_IL:0.01753820)0.7720:0.12846131,(((160_245810_L_2015_IL:0.08095131,165_259488_L_2016_IL:0.02189102)1.0000:0.04995444,149_8395_L_2006_IL:0.06073675)1.0000:0.09532462,(((300_330_M_2005_IL:0.00038923,5_301_M_2004_IL:0.00023512)1.0000:0.18823072,189_283_M_2000_IL:0.13776283)0.9660:0.04212569,((3_337_M_2000_IL:0.00066030,4_800_M_2004_IL:0.00052985)1.0000:0.02163784,(190_997_M_2000_IL:0.00515237,(146_9470_L_2006_IL:0.00297120,(143_8168_L_2006_IL:0.05657116,191_111_M_2007_IL:0.00428122)0.9080:0.00861132)0.9080:0.00335172)0.9060:0.01071827)0.9960:0.11719285)0.9260:0.08986995)0.8640:0.15458869)0.1260:0.00000022,31_415_M_2011_IL:0.10344856,M._agalactiae_PG2:3.62415100);
