# Supplementary material for: Genomics-based epidemiology of bovine Mycoplasma bovis strains in Israel
Source: BMC Genomics. 2020 Jan 22;21:70. doi: 10.1186/s12864-020-6460-0 (PMC6977290; doi:10.1186/s12864-020-6460-0)
Supplement: Supplementary file 7 — Additional file 7. WGS-SNP-based phylogenetic analysis of all M. bovis isolates performed in comparison to a reference genome M. bovis PG45 as described in Materials and Methods. The phylogenetic tree was constructed by using the Maximum-Likelihood method, and bootstrapped 500 times to assess support for the different branches using MEGA-X [25]. The designation of the isolates includes serial number or sequencing identifier (for isolates sequenced in this study), name of the isolate, anatomical site of isolation, year and country of isolation. For additional information about particular strain, see Additional file 1: Table S1. E – eye; FT – fetal tissue; J – joint; L – lung; Lr – larynx; M – milk; N – nasal cavity; P – pharynx; S – semen; V – vulva. Total SNP count resulted in 7203 SNPs. Phylogenetic tree received by comparison of 224 M. bovis isolates to the reference genome M. bovis PG45 supported a separation on the geographical origin. This file can be opened using MEGA software [25] or via public available servers, e.g. the NCBI Tree Viewer (https://www.ncbi.nlm.nih.gov/tools/treeviewer/), ETE Toolkit (http://etetoolkit.org/treeview/) etc. [file 12864_2020_6460_MOESM7_ESM.zip]

Archive with 1 entries (1 files):
- Supplimentary_file_4.nwk
