# Supplementary material for: Genomics-based epidemiology of bovine Mycoplasma bovis strains in Israel
Source: BMC Genomics. 2020 Jan 22;21:70. doi: 10.1186/s12864-020-6460-0 (PMC6977290; doi:10.1186/s12864-020-6460-0)
Supplement: Supplementary file 7 — Additional file 7. WGS-SNP-based phylogenetic analysis of all M. bovis isolates performed in comparison to a reference genome M. bovis PG45 as described in Materials and Methods. The phylogenetic tree was constructed by using the Maximum-Likelihood method, and bootstrapped 500 times to assess support for the different branches using MEGA-X [25]. The designation of the isolates includes serial number or sequencing identifier (for isolates sequenced in this study), name of the isolate, anatomical site of isolation, year and country of isolation. For additional information about particular strain, see Additional file 1: Table S1. E – eye; FT – fetal tissue; J – joint; L – lung; Lr – larynx; M – milk; N – nasal cavity; P – pharynx; S – semen; V – vulva. Total SNP count resulted in 7203 SNPs. Phylogenetic tree received by comparison of 224 M. bovis isolates to the reference genome M. bovis PG45 supported a separation on the geographical origin. This file can be opened using MEGA software [25] or via public available servers, e.g. the NCBI Tree Viewer (https://www.ncbi.nlm.nih.gov/tools/treeviewer/), ETE Toolkit (http://etetoolkit.org/treeview/) etc. [file 12864_2020_6460_MOESM7_ESM.zip › Supplimentary_file_4.nwk]

(((40_147529_M_2012_IL:0.00055000,(163_270940_L_2016_IL:0.00055000,196_509_1_M_2009_IL:0.00055000)0.0000:0.00055000)0.9160:0.00055000,((((((((175_236-48_M_2007_WA_USA:0.00070000,(171_236-27_M_2008_WA_USA:0.00055000,176_237-4_M_2006_WA_USA:0.00055000)0.9710:0.00056000)0.9490:0.00055000,(((174_236-47_M_2007_WA_USA:0.02699000,(((42_138892_M_2013_IL:0.00000000,44_138518_M_2013_IL:0.00000000)0.0000:0.00181000,(39_147524_M_2012_IL:0.00055000,48_173159_M_2013_IL:0.00055000)1.0000:0.01213000)1.0000:0.02188000,((181_272-37_M_2017_WA_USA:0.00000000,183_272-43_M_2017_WA_USA:0.00000000,184_272-45_M_2017_WA_USA:0.00000000,185_272-47_M_2017_WA_USA:0.00000000,186_274-7_M_2017_WA_USA:0.00000000,187_274-9_M_2017_WA_USA:0.00000000)0.0000:0.06827000,(169_236-21_M_2008_WA_USA:0.02417000,(((178_237-8_M_2007_WA_USA:0.00000000,179_237-9_M_2007_WA_USA:0.00000000)0.0000:0.00180000,(180_237_10_M_2007_WA_USA:0.02459000,((JF4278_M_2008_CH:0.00097000,((59_215948_M_2014_IL:0.00055000,69_227462_M_2015_IL:0.00055000)0.9820:0.00083000,198_510_M_2011_IL:0.00530000)0.9370:0.00055000)0.0000:0.00055000,((164_270649_L_2016_IL:0.00265000,(134_F897_L_2014_HU:0.00181000,((157_168689_FT_2013_IL:0.00055000,141_F790_L_2014_RO:0.00055000)0.7260:0.00055000,(137_148139_L_2012_RO:0.00055000,138_149697_L_2012_RO:0.00055000)1.0000:0.00055000)0.7510:0.00055000)0.9950:0.00139000)0.8320:0.00054000,(((213_C6468_1_L_2009_HU:0.00000000,217_93801_L_2011_HU:0.00000000)0.0000:0.00725000,218_172_L_2011_HU:0.00054000)0.9960:0.00333000,(((215_F127_L_2010_HU:0.00055000,(135_212255_L_2014_HU:0.00055000,74_256832_M_2016_IL:0.00055000)0.8080:0.00055000)1.0000:0.00055000,(142_253726_L_2016_RO:0.00082000,166_286093-1_Lr_2017_IL:0.00055000)1.0000:0.01036000)1.0000:0.00799000,133_F597_L_2013_HU:0.00975000)0.9820:0.00115000)0.9400:0.00054000)1.0000:0.00573000)0.5570:0.00054000)0.8680:0.00054000)1.0000:0.01150000,((((81_290363_M_2017_IL:0.00055000,(136_F1106_L_2016_HU:0.00052000,83_290372_M_2017_IL:0.00057000)1.0000:0.00363000)0.9000:0.00055000,(64_224709_M_2015_IL:0.00053000,93_140015_M_2013_RO:0.00070000)0.9080:0.00055000)0.1500:0.00055000,(56_200215_M_2014_IL:0.00055000,(38_145863_M_2012_IL:0.00055000,43_161032_M_2013_IL:0.00055000)0.8220:0.00055000)0.9070:0.00055000)1.0000:0.02203000,((86_294298_M_2017_IL:0.04544000,((160_245810_L_2015_IL:0.04298000,(149_8395_L_2006_IL:0.10729000,165_259488_L_2016_IL:0.03367000)1.0000:0.08721000)1.0000:0.08452000,(((143_8168_L_2006_IL:0.05593000,((146_9470_L_2006_IL:0.00303000,(190_997_M_2000_IL:0.00428000,(3_337_M_2000_IL:0.00055000,4_800_M_2004_IL:0.00055000)1.0000:0.02902000)0.9830:0.00132000)0.9870:0.00256000,191_111_M_2007_IL:0.00555000)0.9990:0.01101000)1.0000:0.09776000,(189_283_M_2000_IL:0.12525000,(300_330_M_2005_IL:0.02267000,5_301_M_2004_IL:0.00747000)1.0000:0.16186000)1.0000:0.04202000)1.0000:0.09616000,31_415_M_2011_IL:0.13558000)1.0000:0.08142000)1.0000:0.09079000)1.0000:0.16169000,((95_233310_M_2015_RU:0.12386000,(182_272-41_M_2017_WA_USA:0.00067000,188_274-15_M_2017_WA_USA:0.00055000)1.0000:0.09735000)1.0000:0.12745000,(((161_267780_L_2016_IL:0.08006000,177_237-7_M_2007_WA_USA:0.02925000)1.0000:0.04693000,((129_2600_L_2008_HU:0.00132000,(123_4877_L_2006_HU:0.00055000,(216_F118_L_2010_HU:0.00053000,((82_291066_M_2017_IL:0.00092000,((105_F562_L_2012_LT:0.00055000,104_F472_L_2012_LT:0.00055000)0.9200:0.00055000,(49_171852_M_2013_IL:0.00055000,(159_227285_L_2015_IL:0.00055000,(168_290634_L_2017_IL:0.00055000,106_F584_L_2013_LT:0.00055000)0.0000:0.00055000)0.9180:0.00055000)0.5080:0.00055000)0.8970:0.00055000)1.0000:0.00699000,(206_98119_L_2011_LT:0.00055000,(103_F445_L_2011_LT:0.00053000,132_97640_L_2011_HU:0.00083000)0.9000:0.00055000)0.9030:0.00054000)0.9560:0.00055000)0.9490:0.00053000)0.9950:0.00130000)1.0000:0.01382000,((((201_9603_L_2007_LT:0.00101000,(((((((90_8_S_2005_IL:0.00000000,91_9_S_2004_IL:0.00000000,92_3_S_2001_IL:0.00000000)0.0000:0.00055000,((122_2029_L_2006_HU:0.00000000,89_14_S_NA_IL:0.00000000)0.0000:0.00055000,199_13_S_NA_IL:0.00055000)0.0000:0.00055000)0.9220:0.00055000,(121_8830_L_2006_HU:0.00055000,151_1972_L_2007_IL:0.00055000)0.9090:0.00055000)0.8880:0.00055000,(124_3374_L_2006_HU:0.00055000,212_2643_L_2007_HU:0.00055000)0.5480:0.00055000)0.7490:0.00055000,(125_77_L_2006_HU:0.00055000,152_6656_L_2008_IL:0.00055000)0.8810:0.00055000)0.0000:0.00055000,144_7245_L_2006_IL:0.00055000)0.9150:0.00055000,(145_9771_L_2006_IL:0.00055000,147_3181_L_2006_IL:0.00055000)0.8150:0.00055000)0.9750:0.00066000)1.0000:0.00503000,101_4036_L_2009_LT:0.00250000)0.7340:0.00055000,(148_6226_N_2006_IL:0.00153000,(207_F373_L_2011_LT:0.00251000,(128_9593_L_2008_HU:0.00057000,(98_7910_L_2007_LT:0.00110000,(131_67405_L_2010_HU:0.00055000,(130_6866_L_2008_HU:0.00055000,214_32564_L_2009_HU:0.00055000)0.0000:0.00055000)0.9840:0.00084000)0.8310:0.00055000)0.8270:0.00055000)0.9660:0.00069000)0.8470:0.00055000)0.4570:0.00055000,(205_F138_L_2010_LT:0.00097000,(99_0-747_L_2008_LT:0.00055000,(100_2832_L_2008_LT:0.00055000,(202_8028_L_2008_LT:0.00000000,8_3574_M_2008_IL:0.00000000)0.0000:0.00055000)0.2850:0.00055000)0.9120:0.00055000)0.9920:0.00122000)1.0000:0.01763000)1.0000:0.03321000)0.9880:0.01302000,(PG45_M_1961_USA:0.00053000,((97_81_L_2006_LT:0.00055000,(200_521789_1789_L_2006_LT:0.00055000,22_514_M_2008_IL:0.00055000)0.8380:0.00055000)1.0000:0.00321000,(1_KS-1_M_1994_IL:0.00139000,2_KS-11_M_1997_IL:0.00195000)1.0000:0.00221000)0.9970:0.00171000)1.0000:0.09364000)1.0000:0.03961000)0.9810:0.01699000)1.0000:0.04874000)1.0000:0.03340000)1.0000:0.03547000)1.0000:0.05478000)1.0000:0.01193000)1.0000:0.01107000)1.0000:0.01690000,(96_180323_M_2013_RU:0.01867000,(52_193896_M_2014_IL:0.02637000,173_236-38_M_2008_WA_USA:0.03198000)0.9910:0.00648000)1.0000:0.01119000)1.0000:0.01478000,172_236-28_M_2008_WA_USA:0.04185000)0.8890:0.00060000)0.2180:0.00055000,(170_236-22_M_2008_WA_USA:0.00695000,(150_5180_L_2006_IL:0.02493000,94_161801_M_2013_RU:0.01322000)1.0000:0.01025000)0.8350:0.00053000)0.9150:0.00055000,((119_261552-3688_L_2016_AU:0.00055000,162_268681_E_2016_IL:0.00057000)0.9980:0.00138000,(113_261552_L_2016_AU:0.01208000,(120_261552-2741_L_2016_AU:0.00055000,80_290360_M_2017_IL:0.00055000)0.9030:0.00053000)0.9970:0.00124000)0.9800:0.00070000)0.9030:0.00055000,((61_220642_M_2015_IL:0.00055000,(((63_222991_M_2015_IL:0.00000000,67_227455_M_2015_IL:0.00000000)0.0000:0.00055000,68_227465_M_2015_IL:0.00055000)0.9280:0.00055000,(66_227456_M_2015_IL:0.00055000,(65_227457_M_2015_IL:0.00055000,76_254410_M_2016_IL:0.00055000)0.3010:0.00055000)0.8110:0.00055000)0.4280:0.00055000)0.8180:0.00055000,(58_209716_M_2014_IL:0.00055000,70_228404_M_2015_IL:0.00055000)0.0000:0.00055000)0.9850:0.00083000)0.0000:0.00055000,((((117_261553-9503_J_2016_AU:0.00000000,118_261553-9655_J_2016_AU:0.00000000)0.0000:0.00139000,((116_63307_L_2010_AU:0.00055000,209_A314_N_2010_AU:0.00055000)0.0000:0.00055000,(32_65714_M_2011_IL:0.00181000,((210_72248_N_2010_AU:0.00055000,(114_41569_L_2009_AU:0.00719000,115_2583_Lr_2009_AU:0.00676000)0.9960:0.00161000)0.7330:0.00055000,(((219_72242_L_2010_IL:0.00055000,211_A612_J_2010_AU:0.00055000)0.9930:0.00055000,29_883_M_2010_IL:0.00055000)0.0000:0.00055000,208_611_J_2010_AU:0.00055000)0.8700:0.00055000)0.7620:0.00055000)0.7920:0.00055000)0.9350:0.00055000)0.9970:0.00139000,(CQ-W70_L_2009_CN:0.00098000,Hubei-1_L_2008_CN:0.00055000)0.9650:0.00055000)0.9280:0.00055000,(30_86812_M_2010_IL:0.00097000,(13_2622_M_2008_IL:0.00055000,(24_783_M_2009_IL:0.00055000,(127_3893_L_2007_HU:0.00055000,79_280413_M_2016_IL:0.00139000)0.8520:0.00055000)0.0000:0.00055000)0.9400:0.00055000)0.8250:0.00055000)0.0000:0.00055000)0.4880:0.00055000,(Mb03-Milk-NSW-2007:0.00643000,(((Mb21-Milk-NSW-2012:0.00264000,(Ningxia-1_L_2013_CN:0.00487000,(HB0801_L_2008_CN:0.00055000,(08M_L_2008_CN:0.00055000,NM2012_J_2012_CN:0.00056000)0.8330:0.00055000)0.8310:0.00055000)0.8730:0.00055000)0.9050:0.00055000,((((Mb29-Milk-NSW-2013:0.00209000,(158_219363_L_2015_IL:0.00139000,Mb40-Milk-VIC-2014:0.00362000)0.8290:0.00055000)0.9000:0.00055000,(Mb60-Semen-TAS-2013:0.00208000,46_170217_M_2013_IL:0.00629000)0.9940:0.00055000)0.0000:0.00055000,(((((((195_102181_M_2009_IL:0.00055000,(28_299_M_2010_IL:0.00055000,(156_72211_V_2010_IL:0.00055000,167_287942_L_2017_IL:0.00209000)0.9110:0.00055000)0.9610:0.00053000)0.9470:0.00055000,(17_110_M_2008_IL:0.00055000,194_383_M_2008_IL:0.00055000)0.8360:0.00055000)0.9220:0.00055000,(11_758_M_2008_IL:0.00055000,26_701_M_2009_IL:0.00056000)0.0000:0.00055000)0.9310:0.00055000,(35_127377_M_2012_IL:0.00083000,(197_74_65855_M_2010_IL:0.00055000,47_170228_M_2013_IL:0.00056000)0.9560:0.00055000)0.0000:0.00055000)0.9300:0.00055000,(25_26443_M_2009_IL:0.00055000,((109_2A_Ph_2006_AU:0.01271000,112_1254_L_2006_AU:0.01213000)0.9980:0.00249000,(110_H_J_2006_AU:0.01519000,111_2D_Ph_2006_AU:0.01315000)0.9100:0.00112000)0.9310:0.00054000)0.0000:0.00055000)0.8840:0.00055000,Mb87-Milk-VIC-2011:0.00445000)0.9480:0.00055000,((Mb06-Milk-NSW-2007:0.00265000,Mb08-Milk-NSW-2007:0.00348000)0.9480:0.00069000,Mb41-Milk-VIC-2014:0.00669000)0.9430:0.00055000)0.7910:0.00055000)0.9170:0.00055000,(((((21_889_M_2008_IL:0.00055000,6_6099_M_2007_IL:0.00055000)0.9380:0.00055000,((14_5428_M_2008_IL:0.00055000,15_2715_M_2008_IL:0.00055000)0.9270:0.00055000,10_928_M_2008_IL:0.00055000)0.1610:0.00055000)0.3700:0.00055000,20_991-2_M_2008_IL:0.00069000)0.7430:0.00055000,((12_2621_M_2008_IL:0.00000000,18_1662_M_2008_IL:0.00000000)0.0000:0.00055000,(155_70262-1_V_2010_IL:0.00055000,7_347_M_2008_IL:0.00055000)0.9690:0.00055000)0.7910:0.00055000)0.4290:0.00055000,Mb83-Joint-TAS-2014:0.00332000)0.8340:0.00055000)0.0000:0.00055000)0.9650:0.00055000,Mb91-Milk-QLD-2012:0.00559000)0.4160:0.00055000)0.9700:0.00055000)0.7610:0.00055000,(((62_219047_M_2014_IL:0.00056000,((54_194787_M_2014_IL:0.00000000,55_196966_M_2014_IL:0.00000000,57_207520_M_2014_IL:0.00000000)0.0000:0.00055000,(41_161791_M_2012_IL:0.00055000,(75_261002_M_2016_IL:0.00055000,72_242384_M_2015_IL:0.00097000)0.8470:0.00055000)0.9300:0.00055000)0.3170:0.00055000)1.0000:0.11700000,(60_216555_M_2014_IL:0.02632000,(71_241741_M_2015_IL:0.01939000,((84_290364_M_2017_IL:0.00055000,85_294301_M_2017_IL:0.00055000)1.0000:0.12651000,(19_100217-23_M_2008_IL:0.00055000,27_102168_M_2009_IL:0.00060000)1.0000:0.05254000)1.0000:0.01992000)0.9990:0.00919000)0.5340:0.00481000)0.9620:0.00597000,(220_72866_L_2010_IL:0.00055000,(204_71929_L_2010_LT:0.00055000,221_71607_L_2010_IL:0.00055000)0.7200:0.00055000)1.0000:0.01092000)0.3820:0.00098000)0.7400:0.00055000)0.7510:0.00055000,(154_18525_L_2008_IL:0.00055000,(33_111449_M_2011_IL:0.00055000,36_126814_M_2012_IL:0.00055000)0.7280:0.00055000)0.9440:0.00055000,(((23_10-155_M_2008_IL:0.00000000,9_432_M_2008_IL:0.00000000)0.0000:0.00055000,(37_129771_M_2012:0.00055000,45_139667_M_2013_IL:0.00055000)0.9070:0.00055000)0.8410:0.00055000,((153_5028_L_2008_IL:0.00097000,50_178843_M_2013_IL:0.00111000)0.8280:0.00055000,34_108432_M_2011_IL:0.00083000)0.0000:0.00055000)0.0000:0.00055000);
